# Supplementary material for: Early prognostic performance of miR155-5p monitoring for the risk of rejection: Logistic regression with a population pharmacokinetic approach in adult kidney transplant patients
Source: PLoS One. 2021 Jan 22;16(1):e0245880. doi: 10.1371/journal.pone.0245880 (PMC7822507; doi:10.1371/journal.pone.0245880)
Supplement: S1 Table — (CSV) [file pone.0245880.s005.csv]

#ID	TIME	TAD	AMT	DV	MDV	EVID	OCC	II	ADDL	CMT	AGE	SEX	WGT	HGT	IMC	DTY	GF	IFC	AR	DAGE	CISQ	DYL	LYM	NTA	OIFC	CMV	BKV	DM
1	0	0	8	0	1	1	1	12	11	1	35	0	81	170	30	1	6	0	0	32	9999	17.4	31.2	0	0	0	0	0
1	142.8	11.95	0	2.407845604	0	0	1	0	0	2	35	0	85	170	30	1	32	0	0	32	9999	17.4	28.1	0	0	0	0	0
1	144	0	8	0	1	1	1	0	0	1	35	0	85	170	30	1	32	0	0	32	9999	17.4	28.1	0	0	0	0	0
1	145	1	0	2.697999865	0	0	1	0	0	2	35	0	85	170	30	1	32	0	0	32	9999	17.4	28.1	0	0	0	0	0
1	145.5	1.5	0	3.108167703	0	0	1	0	0	2	35	0	85	170	30	1	32	0	0	32	9999	17.4	28.1	0	0	0	0	0
1	146	2	0	3.553918469	0	0	1	0	0	2	35	0	85	170	30	1	32	0	0	32	9999	17.4	28.1	0	0	0	0	0
1	147	3	0	3.310543013	0	0	1	0	0	2	35	0	85	170	30	1	32	0	0	32	9999	17.4	28.1	0	0	0	0	0
1	148	4	0	2.882563575	0	0	1	0	0	2	35	0	85	170	30	1	32	0	0	32	9999	17.4	28.1	0	0	0	0	0
1	150	6	0	2.910718899	0	0	1	0	0	2	35	0	85	170	30	1	32	0	0	32	9999	17.4	28.1	0	0	0	0	0
1	152	8	0	2.673458756	0	0	1	0	0	2	35	0	85	170	30	1	32	0	0	32	9999	17.4	28.1	0	0	0	0	0
1	156	0	8	0	1	1	1	12	40	1	35	0	85	170	30	1	32	0	0	32	9999	17.4	28.1	0	0	0	0	0
1	646.8	11.95	0	2.479056236	0	0	1	0	0	2	35	0	85	170	30	1	51	0	0	32	9999	17.4	35.5	0	0	0	0	0
1	648	0	8	0	1	1	2	0	0	1	35	0	85	170	30	1	51	0	0	32	9999	17.4	35.5	0	0	0	0	0
1	649.5	1.5	0	2.565718293	0	0	2	0	0	2	35	0	85	170	30	1	51	0	0	32	9999	17.4	35.5	0	0	0	0	0
1	650	2	0	2.721295428	0	0	2	0	0	2	35	0	85	170	30	1	51	0	0	32	9999	17.4	35.5	0	0	0	0	0
1	652	4	0	2.783775912	0	0	2	0	0	2	35	0	85	170	30	1	51	0	0	32	9999	17.4	35.5	0	0	0	0	0
1	660	0	8	0	1	1	2	12	66	1	35	0	85	170	30	1	51	0	0	32	9999	17.4	35.5	0	0	0	0	0
1	1462.8	11.95	0	2.550226116	0	0	2	0	0	2	35	0	87	170	30	1	51	0	0	32	9999	17.4	26.2	0	0	0	0	0
1	1464	0	6	0	1	1	3	0	0	1	35	0	87	170	30	1	51	0	0	32	9999	17.4	26.2	0	0	0	0	0
1	1466	2	0	3.55791619	0	0	3	0	0	2	35	0	87	170	30	1	51	0	0	32	9999	17.4	26.2	0	0	0	0	0
1	1468	4	0	3.1755507	0	0	3	0	0	2	35	0	87	170	30	1	51	0	0	32	9999	17.4	26.2	0	0	0	0	0
1	1476	0	6	0	1	1	4	12	82	1	35	0	87	170	30	1	51	0	0	32	9999	17.4	26.2	0	0	0	0	0
1	2472	0	5	0	1	1	4	12	267	1	35	0	90	170	30	1	65	0	0	32	9999	17.4	32.1	0	0	0	0	0
1	5688	0	4.5	0	1	1	5	0	0	1	35	0	95	170	30	1	55	0	0	32	9999	17.4	32.5	0	0	0	0	0
2	0	0	8	0	1	1	1	12	7	1	33	0	86	174	30	0	7	0	0	16	9999	37.4	19.4	0	0	0	0	0
2	94.8	11.95	0	2.679650727	0	0	1	0	0	2	33	0	85	174	30	0	25	0	0	16	9999	37.4	15	0	0	0	0	0
2	96	0	8	0	1	1	1	0	0	1	33	0	85	174	30	0	25	0	0	16	9999	37.4	15	0	0	0	0	0
2	96.5	0.5	0	2.959586827	0	0	1	0	0	2	33	0	85	174	30	0	25	0	0	16	9999	37.4	15	0	0	0	0	0
2	97	1	0	3.933001412	0	0	1	0	0	2	33	0	85	174	30	0	25	0	0	16	9999	37.4	15	0	0	0	0	0
2	97.5	1.5	0	3.736001561	0	0	1	0	0	2	33	0	85	174	30	0	25	0	0	16	9999	37.4	15	0	0	0	0	0
2	98	2	0	3.539799231	0	0	1	0	0	2	33	0	85	174	30	0	25	0	0	16	9999	37.4	15	0	0	0	0	0
2	99	3	0	2.962692419	0	0	1	0	0	2	33	0	85	174	30	0	25	0	0	16	9999	37.4	15	0	0	0	0	0
2	100	4	0	3.162093811	0	0	1	0	0	2	33	0	85	174	30	0	25	0	0	16	9999	37.4	15	0	0	0	0	0
2	102	6	0	2.846071499	0	0	1	0	0	2	33	0	85	174	30	0	25	0	0	16	9999	37.4	15	0	0	0	0	0
2	104	8	0	2.651127054	0	0	1	0	0	2	33	0	85	174	30	0	25	0	0	16	9999	37.4	15	0	0	0	0	0
2	108	0	8	0	1	1	1	12	58	1	33	0	85	174	30	0	25	0	0	16	9999	37.4	15	0	0	0	0	0
2	814.8	11.95	0	2.629006994	0	0	1	0	0	2	33	0	88	174	30	0	61	0	0	16	9999	37.4	18.5	0	0	0	0	0
2	816	0	5	0	1	1	2	0	0	1	33	0	88	174	30	0	61	0	0	16	9999	37.4	18.5	0	0	0	0	0
2	817.5	1.5	0	3.244543572	0	0	2	0	0	2	33	0	88	174	30	0	61	0	0	16	9999	37.4	18.5	0	0	0	0	0
2	818	2	0	3.437207819	0	0	2	0	0	2	33	0	88	174	30	0	61	0	0	16	9999	37.4	18.5	0	0	0	0	0
2	820	4	0	3.221671912	0	0	2	0	0	2	33	0	88	174	30	0	61	0	0	16	9999	37.4	18.5	0	0	0	0	0
2	828	0	5	0	1	1	2	12	78	1	33	0	88	174	30	0	61	0	0	16	9999	37.4	18.5	0	0	0	0	0
2	1774.8	11.95	0	2.722610352	0	0	2	0	0	2	33	0	93	174	30	0	48	1	0	16	9999	37.4	17.8	0	1	1	0	0
2	1776	0	4.5	0	1	1	3	0	0	1	33	0	93	174	30	0	48	1	0	16	9999	37.4	17.8	0	1	1	0	0
2	1777.5	1.5	0	3.193763124	0	0	3	0	0	2	33	0	93	174	30	0	48	1	0	16	9999	37.4	17.8	0	1	1	0	0
2	1778	2	0	3.194992884	0	0	3	0	0	2	33	0	93	174	30	0	48	1	0	16	9999	37.4	17.8	0	1	1	0	0
2	1780	4	0	2.950211758	0	0	3	0	0	2	33	0	93	174	30	0	48	1	0	16	9999	37.4	17.8	0	1	1	0	0
2	1788	0	4.5	0	1	1	3	12	28	1	33	0	93	174	30	0	48	1	0	16	9999	37.4	17.8	0	1	1	0	0
2	2134.8	11.95	0	2.656756907	0	0	3	0	0	2	33	0	93	174	30	0	52	1	0	16	9999	37.4	18.9	0	1	1	0	0
2	2136	0	4	0	1	1	4	0	0	1	33	0	93	174	30	0	52	1	0	16	9999	37.4	18.9	0	1	1	0	0
2	2137.5	1.5	0	3.524299579	0	0	4	0	0	2	33	0	93	174	30	0	52	1	0	16	9999	37.4	18.9	0	1	1	0	0
2	2138	2	0	3.357245494	0	0	4	0	0	2	33	0	93	174	30	0	52	1	0	16	9999	37.4	18.9	0	1	1	0	0
2	2140	4	0	3.068052935	0	0	4	0	0	2	33	0	93	174	30	0	52	1	0	16	9999	37.4	18.9	0	1	1	0	0
2	2148	0	4	0	1	1	4	12	208	1	33	0	93	174	30	0	52	1	0	16	9999	37.4	18.9	0	1	1	0	0
2	4654.8	11.95	0	2.354228326	0	0	4	0	0	2	33	0	93	174	30	0	57	1	0	16	9999	37.4	22.1	0	1	1	0	0
2	4656	0	3	0	1	1	5	0	0	1	33	0	93	174	30	0	57	1	0	16	9999	37.4	22.1	0	1	1	0	0
2	4657.5	1.5	0	3.372454913	0	0	5	0	0	2	33	0	93	174	30	0	57	1	0	16	9999	37.4	22.1	0	1	1	0	0
2	4658	2	0	3.228826156	0	0	5	0	0	2	33	0	93	174	30	0	57	1	0	16	9999	37.4	22.1	0	1	1	0	0
2	4660	4	0	2.693951277	0	0	5	0	0	2	33	0	93	174	30	0	57	1	0	16	9999	37.4	22.1	0	1	1	0	0
3	0	0	4.5	0	1	1	1	12	9	1	61	1	48.8	150	21	1	5	0	0	59	9999	57.6	21.8	0	0	0	0	0
3	118.8	11.95	0	2.17588744	0	0	1	0	0	2	61	1	47.85	150	21	1	31	0	0	59	9999	57.6	6.4	0	0	0	0	0
3	120	0	4.5	0	1	1	1	0	0	1	61	1	47.85	150	21	1	31	0	0	59	9999	57.6	6.4	0	0	0	0	0
3	121.5	1.5	0	3.401863826	0	0	1	0	0	2	61	1	47.85	150	21	1	31	0	0	59	9999	57.6	6.4	0	0	0	0	0
3	122	2	0	3.145013976	0	0	1	0	0	2	61	1	47.85	150	21	1	31	0	0	59	9999	57.6	6.4	0	0	0	0	0
3	124	4	0	2.731766728	0	0	1	0	0	2	61	1	47.85	150	21	1	31	0	0	59	9999	57.6	6.4	0	0	0	0	0
3	132	0	4.5	0	1	1	1	12	38	1	61	1	47.85	150	21	1	31	0	0	59	9999	57.6	6.4	0	0	0	0	0
3	598.8	11.95	0	2.836736542	0	0	1	0	0	2	61	1	46.2	150	21	1	68	1	0	59	9999	57.6	11	0	0	0	0	0
3	600	0	10	0	1	1	2	0	0	1	61	1	46.2	150	21	1	68	1	0	59	9999	57.6	11	0	0	0	0	0
3	601.5	1.5	0	4.084799149	0	0	2	0	0	2	61	1	46.2	150	21	1	68	1	0	59	9999	57.6	11	0	0	0	0	0
3	602	2	0	3.702535781	0	0	2	0	0	2	61	1	46.2	150	21	1	68	1	0	59	9999	57.6	11	0	0	0	0	0
3	604	4	0	3.124565145	0	0	2	0	0	2	61	1	46.2	150	21	1	68	1	0	59	9999	57.6	11	0	0	0	0	0
3	612	0	10	0	1	1	2	12	72	1	61	1	46.2	150	21	1	68	1	0	59	9999	57.6	11	0	0	0	0	0
3	1486.8	11.95	0	2.518502599	0	0	2	0	0	2	61	1	43.5	150	21	1	31	1	0	59	9999	57.6	9.2	0	0	0	0	0
3	1488	0	9	0	1	1	3	0	0	1	61	1	43.5	150	21	1	31	1	0	59	9999	57.6	9.2	0	0	0	0	0
3	1489.5	1.5	0	3.81815179	0	0	3	0	0	2	61	1	43.5	150	21	1	31	1	0	59	9999	57.6	9.2	0	0	0	0	0
3	1490	2	0	3.645188765	0	0	3	0	0	2	61	1	43.5	150	21	1	31	1	0	59	9999	57.6	9.2	0	0	0	0	0
3	1492	4	0	3.654805474	0	0	3	0	0	2	61	1	43.5	150	21	1	31	1	0	59	9999	57.6	9.2	0	0	0	0	0
3	1500	0	9	0	1	1	3	12	80	1	61	1	43.5	150	21	1	31	1	0	59	9999	57.6	9.2	0	0	0	0	0
3	2470.8	11.95	0	2.377692565	0	0	3	0	0	2	61	1	49.5	150	21	1	26	1	0	59	9999	57.6	14.8	0	0	0	0	0
3	2472	0	7.5	0	1	1	4	0	0	1	61	1	49.5	150	21	1	26	1	0	59	9999	57.6	14.8	0	0	0	0	0
3	2474	2	0	3.572907278	0	0	4	0	0	2	61	1	49.5	150	21	1	26	1	0	59	9999	57.6	14.8	0	0	0	0	0
3	2476	4	0	2.833213344	0	0	4	0	0	2	61	1	49.5	150	21	1	26	1	0	59	9999	57.6	14.8	0	0	0	0	0
4	0	0	10	0	1	1	1	12	13	1	50	0	70	172	23	0	9999	0	0	43	10	34.23	28.5	0	0	0	0	0
4	166.8	11.95	0	1.909542505	0	0	1	0	0	2	50	0	71.1	172	23	0	48	0	0	43	10	34.23	16.5	0	0	0	0	0
4	168	0	10	0	1	1	1	0	0	1	50	0	71.1	172	23	0	48	0	0	43	10	34.23	16.5	0	0	0	0	0
4	169.5	1.5	0	3.916612458	0	0	1	0	0	2	50	0	71.1	172	23	0	48	0	0	43	10	34.23	16.5	0	0	0	0	0
4	170	2	0	3.603321566	0	0	1	0	0	2	50	0	71.1	172	23	0	48	0	0	43	10	34.23	16.5	0	0	0	0	0
4	172	4	0	3.112181086	0	0	1	0	0	2	50	0	71.1	172	23	0	48	0	0	43	10	34.23	16.5	0	0	0	0	0
4	180	0	10	0	1	1	1	12	58	1	50	0	71.1	172	23	0	48	0	0	43	10	34.23	16.5	0	0	0	0	0
4	886.8	11.95	0	2.77133794	0	0	1	0	0	2	50	0	67	172	23	0	52	0	0	43	10	34.23	22.3	0	0	0	0	0
4	888	0	8	0	1	1	2	0	0	1	50	0	67	172	23	0	52	0	0	43	10	34.23	22.3	0	0	0	0	0
4	889.5	1.5	0	4.039536326	0	0	2	0	0	2	50	0	67	172	23	0	52	0	0	43	10	34.23	22.3	0	0	0	0	0
4	890	2	0	3.734091797	0	0	2	0	0	2	50	0	67	172	23	0	52	0	0	43	10	34.23	22.3	0	0	0	0	0
4	892	4	0	3.115291509	0	0	2	0	0	2	50	0	67	172	23	0	52	0	0	43	10	34.23	22.3	0	0	0	0	0
4	900	0	8	0	1	1	2	12	34	1	50	0	67	172	23	0	52	0	0	43	10	34.23	22.3	0	0	0	0	0
4	1318.8	11.95	0	2.391511302	0	0	2	0	0	2	50	0	67.5	172	23	0	46	0	0	43	10	34.23	26.6	0	0	0	0	0
4	1320	0	4	0	1	1	3	0	0	1	50	0	67.5	172	23	0	46	0	0	43	10	34.23	26.6	0	0	0	0	0
4	1321.5	1.5	0	3.581015808	0	0	3	0	0	2	50	0	67.5	172	23	0	46	0	0	43	10	34.23	26.6	0	0	0	0	0
4	1322	2	0	3.680595235	0	0	3	0	0	2	50	0	67.5	172	23	0	46	0	0	43	10	34.23	26.6	0	0	0	0	0
4	1324	4	0	2.913437031	0	0	3	0	0	2	50	0	67.5	172	23	0	46	0	0	43	10	34.23	26.6	0	0	0	0	0
4	1332	0	4	0	1	1	3	12	84	1	50	0	67.5	172	23	0	46	0	0	43	10	34.23	26.6	0	0	0	0	0
4	2350.8	11.95	0	2.52332576	0	0	3	0	0	2	50	0	66.5	172	23	0	48	0	0	43	10	34.23	40	0	0	0	0	0
4	2352	0	3.75	0	1	1	4	0	0	1	50	0	66.5	172	23	0	48	0	0	43	10	34.23	40	0	0	0	0	0
4	2353.5	1.5	0	3.614963771	0	0	4	0	0	2	50	0	66.5	172	23	0	48	0	0	43	10	34.23	40	0	0	0	0	0
4	2354	2	0	3.763290952	0	0	4	0	0	2	50	0	66.5	172	23	0	48	0	0	43	10	34.23	40	0	0	0	0	0
4	2356	4	0	3.119718253	0	0	4	0	0	2	50	0	66.5	172	23	0	48	0	0	43	10	34.23	40	0	0	0	0	0
4	2364	0	3.75	0	1	1	4	12	152	1	50	0	66.5	172	23	0	48	0	0	43	10	34.23	40	0	0	0	0	0
4	4198.8	11.95	0	2.3896798	0	0	4	0	0	2	50	0	69	172	23	0	60	0	0	43	10	34.23	28.2	0	0	0	0	0
4	4200	0	3	0	1	1	5	0	0	1	50	0	69	172	23	0	60	0	0	43	10	34.23	28.2	0	0	0	0	0
4	4201.5	1.5	0	3.536893097	0	0	5	0	0	2	50	0	69	172	23	0	60	0	0	43	10	34.23	28.2	0	0	0	0	0
4	4202	2	0	3.526654599	0	0	5	0	0	2	50	0	69	172	23	0	60	0	0	43	10	34.23	28.2	0	0	0	0	0
4	4204	4	0	2.964241606	0	0	5	0	0	2	50	0	69	172	23	0	60	0	0	43	10	34.23	28.2	0	0	0	0	0
5	0	0	5.5	0	1	1	1	12	7	1	28	0	67	185	20	0	7	0	0	44	9999	9	15.8	0	0	0	0	0
5	94.8	11.95	0	2.159868791	0	0	1	0	0	2	28	0	64.3	185	20	0	9	0	0	44	9999	9	13.1	0	0	0	0	0
5	96	0	5.5	0	1	1	1	0	0	1	28	0	64.3	185	20	0	9	0	0	44	9999	9	13.1	0	0	0	0	0
5	96.5	0.5	0	2.240709689	0	0	1	0	0	2	28	0	64.3	185	20	0	9	0	0	44	9999	9	13.1	0	0	0	0	0
5	97	1	0	2.405141681	0	0	1	0	0	2	28	0	64.3	185	20	0	9	0	0	44	9999	9	13.1	0	0	0	0	0
5	97.5	1.5	0	2.72392355	0	0	1	0	0	2	28	0	64.3	185	20	0	9	0	0	44	9999	9	13.1	0	0	0	0	0
5	98	2	0	2.888147063	0	0	1	0	0	2	28	0	64.3	185	20	0	9	0	0	44	9999	9	13.1	0	0	0	0	0
5	99	3	0	2.761906874	0	0	1	0	0	2	28	0	64.3	185	20	0	9	0	0	44	9999	9	13.1	0	0	0	0	0
5	100	4	0	2.900322089	0	0	1	0	0	2	28	0	64.3	185	20	0	9	0	0	44	9999	9	13.1	0	0	0	0	0
5	102	6	0	2.62756295	0	0	1	0	0	2	28	0	64.3	185	20	0	9	0	0	44	9999	9	13.1	0	0	0	0	0
5	104	8	0	2.3580198	0	0	1	0	0	2	28	0	64.3	185	20	0	9	0	0	44	9999	9	13.1	0	0	0	0	0
5	108	0	5.5	0	1	1	1	12	128	2	28	0	64.3	185	20	0	9	0	0	44	9999	9	13.1	0	0	0	0	0
5	1654.8	11.95	0	2.889816048	0	0	1	0	0	2	28	0	72	185	20	0	52	0	0	44	9999	9	34.4	0	0	0	0	0
5	1656	0	5.5	0	1	1	2	0	0	1	28	0	72	185	20	0	52	0	0	44	9999	9	34.4	0	0	0	0	0
5	1657.5	1.5	0	3.555348061	0	0	2	0	0	2	28	0	72	185	20	0	52	0	0	44	9999	9	34.4	0	0	0	0	0
5	1658	2	0	3.318178026	0	0	2	0	0	2	28	0	72	185	20	0	52	0	0	44	9999	9	34.4	0	0	0	0	0
5	1660	4	0	2.995732274	0	0	2	0	0	2	28	0	72	185	20	0	52	0	0	44	9999	9	34.4	0	0	0	0	0
6	0	0	7	0	1	1	1	12	9	1	47	1	98.3	160	38	0	4	0	0	44	15.5	17.1	16.9	0	0	0	0	0
6	118.8	11.95	0	2.317473705	0	0	1	0	0	2	47	1	99.9	160	38	0	3	0	0	44	15.5	17.1	11.9	0	0	0	0	0
6	120	0	7	0	1	1	1	0	0	1	47	1	99.9	160	38	0	3	0	0	44	15.5	17.1	11.9	0	0	0	0	0
6	121.5	1.5	0	3.742183226	0	0	1	0	0	2	47	1	99.9	160	38	0	3	0	0	44	15.5	17.1	11.9	0	0	0	0	0
6	122	2	0	3.454738149	0	0	1	0	0	2	47	1	99.9	160	38	0	3	0	0	44	15.5	17.1	11.9	0	0	0	0	0
6	124	4	0	2.824350657	0	0	1	0	0	2	47	1	99.9	160	38	0	3	0	0	44	15.5	17.1	11.9	0	0	0	0	0
6	132	0	7	0	1	1	1	12	82	2	47	1	99.9	160	38	0	3	0	0	44	15.5	17.1	11.9	0	0	0	0	0
6	1126.8	11.95	0	2.448415541	0	0	1	0	0	2	47	1	94	160	38	0	46	1	0	44	15.5	17.1	21.4	0	1	1	0	0
6	1128	0	7	0	1	1	2	0	0	1	47	1	94	160	38	0	46	1	0	44	15.5	17.1	21.4	0	1	1	0	0
6	1129.5	1.5	0	3.3891248	0	0	2	0	0	2	47	1	94	160	38	0	46	1	0	44	15.5	17.1	21.4	0	1	1	0	0
6	1130	2	0	3.220474546	0	0	2	0	0	2	47	1	94	160	38	0	46	1	0	44	15.5	17.1	21.4	0	1	1	0	0
6	1132	4	0	2.937573359	0	0	2	0	0	2	47	1	94	160	38	0	46	1	0	44	15.5	17.1	21.4	0	1	1	0	0
6	1140	0	7	0	1	1	2	12	40	2	47	1	94	160	38	0	46	1	0	44	15.5	17.1	21.4	0	1	1	0	0
6	1630.8	11.95	0	2.64900766	0	0	2	0	0	2	47	1	94.8	160	38	0	65	0	0	44	15.5	17.1	21	0	0	0	0	0
6	1632	0	6	0	1	1	3	0	0	1	47	1	94.8	160	38	0	65	0	0	44	15.5	17.1	21	0	0	0	0	0
6	1633.5	1.5	0	3.560761951	0	0	3	0	0	2	47	1	94.8	160	38	0	65	0	0	44	15.5	17.1	21	0	0	0	0	0
6	1634	2	0	3.387774361	0	0	3	0	0	2	47	1	94.8	160	38	0	65	0	0	44	15.5	17.1	21	0	0	0	0	0
6	1636	4	0	3.097837496	0	0	3	0	0	2	47	1	94.8	160	38	0	65	0	0	44	15.5	17.1	21	0	0	0	0	0
6	1644	0	6	0	1	1	3	12	80	2	47	1	94.8	160	38	0	65	0	0	44	15.5	17.1	21	0	0	0	0	0
6	2614.8	11.95	0	2.404238747	0	0	3	0	0	2	47	1	94.8	160	38	0	54	0	0	44	15.5	17.1	21.6	0	0	0	0	0
6	2616	0	5	0	1	1	4	0	0	1	47	1	94.8	160	38	0	54	0	0	44	15.5	17.1	21.6	0	0	0	0	0
6	2617.5	1.5	0	2.531313023	0	0	4	0	0	2	47	1	94.8	160	38	0	54	0	0	44	15.5	17.1	21.6	0	0	0	0	0
6	2618	2	0	2.471483629	0	0	4	0	0	2	47	1	94.8	160	38	0	54	0	0	44	15.5	17.1	21.6	0	0	0	0	0
6	2620	4	0	2.788708104	0	0	4	0	0	2	47	1	94.8	160	38	0	54	0	0	44	15.5	17.1	21.6	0	0	0	0	0
7	0	0	6	0	1	1	1	12	7	1	65	1	62	161	24	1	9	0	0	68	9999	0	37.7	0	0	0	0	0
7	94.8	11.95	0	2.596746132	0	0	1	0	0	2	65	1	62	161	24	1	59	0	0	68	9999	0	24.1	0	0	0	0	0
7	96	0	6	0	1	1	1	0	0	1	65	1	62	161	24	1	59	0	0	68	9999	0	24.1	0	0	0	0	0
7	97.5	1.5	0	4.281791849	0	0	1	0	0	2	65	1	62	161	24	1	59	0	0	68	9999	0	24.1	0	0	0	0	0
7	98	2	0	3.905602438	0	0	1	0	0	2	65	1	62	161	24	1	59	0	0	68	9999	0	24.1	0	0	0	0	0
7	100	4	0	3.080073422	0	0	1	0	0	2	65	1	62	161	24	1	59	0	0	68	9999	0	24.1	0	0	0	0	0
7	108	0	6	0	1	1	1	12	54	1	65	1	62	161	24	1	59	0	0	68	9999	0	24.1	0	0	0	0	0
7	766.8	11.95	0	2.670694415	0	0	1	0	0	2	65	1	61.9	161	24	1	48	0	0	68	9999	0	45.1	0	0	0	0	0
7	768	0	5	0	1	1	2	0	0	1	65	1	61.9	161	24	1	48	0	0	68	9999	0	45.1	0	0	0	0	0
7	769.5	1.5	0	2.618854622	0	0	2	0	0	2	65	1	61.9	161	24	1	48	0	0	68	9999	0	45.1	0	0	0	0	0
7	770	2	0	2.490723035	0	0	2	0	0	2	65	1	61.9	161	24	1	48	0	0	68	9999	0	45.1	0	0	0	0	0
7	772	4	0	2.50389195	0	0	2	0	0	2	65	1	61.9	161	24	1	48	0	0	68	9999	0	45.1	0	0	0	0	0
7	780	0	5	0	1	1	2	12	46	1	65	1	61.9	161	24	1	48	0	0	68	9999	0	45.1	0	0	0	0	0
7	1342.8	11.95	0	1.865629318	0	0	2	0	0	2	65	1	61.9	161	24	1	50	0	0	68	9999	0	29.2	0	0	0	0	0
7	1344	0	2	0	1	1	3	0	0	1	65	1	61.9	161	24	1	50	0	0	68	9999	0	29.2	0	0	0	0	0
7	1345.5	1.5	0	1.864080131	0	0	3	0	0	2	65	1	61.9	161	24	1	50	0	0	68	9999	0	29.2	0	0	0	0	0
7	1346	2	0	1.768149604	0	0	3	0	0	2	65	1	61.9	161	24	1	50	0	0	68	9999	0	29.2	0	0	0	0	0
7	1348	4	0	2.171336806	0	0	3	0	0	2	65	1	61.9	161	24	1	50	0	0	68	9999	0	29.2	0	0	0	0	0
7	1356	0	2	0	1	1	3	12	50	1	65	1	61.9	161	24	1	50	0	0	68	9999	0	29.2	0	0	0	0	0
7	1966.8	11.95	0	2.727852828	0	0	3	0	0	2	65	1	63	161	24	1	50	1	0	68	9999	0	37	0	1	1	0	0
7	1968	0	2.5	0	1	1	4	0	0	1	65	1	63	161	24	1	50	1	0	68	9999	0	37	0	1	1	0	0
7	1969.5	1.5	0	2.697999865	0	0	4	0	0	2	65	1	63	161	24	1	50	1	0	68	9999	0	37	0	1	1	0	0
7	1970	2	0	2.50389195	0	0	4	0	0	2	65	1	63	161	24	1	50	1	0	68	9999	0	37	0	1	1	0	0
7	1972	4	0	2.644755351	0	0	4	0	0	2	65	1	63	161	24	1	50	1	0	68	9999	0	37	0	1	1	0	0
7	1980	0	2.5	0	1	1	4	12	254	1	65	1	63	161	24	1	50	1	0	68	9999	0	37	0	1	1	0	0
7	5038.8	11.95	0	2.398803951	0	0	4	0	0	2	65	1	64	161	24	1	53	0	0	68	9999	0	36.7	0	0	0	0	0
7	5040	0	2	0	1	1	5	0	0	1	65	1	64	161	24	1	53	0	0	68	9999	0	36.7	0	0	0	0	0
7	5041.5	1.5	0	2.32532458	0	0	5	0	0	2	65	1	64	161	24	1	53	0	0	68	9999	0	36.7	0	0	0	0	0
7	5042	2	0	2.415913778	0	0	5	0	0	2	65	1	64	161	24	1	53	0	0	68	9999	0	36.7	0	0	0	0	0
7	5044	4	0	2.344686269	0	0	5	0	0	2	65	1	64	161	24	1	53	0	0	68	9999	0	36.7	0	0	0	0	0
8	0	0	6.5	0	1	1	1	12	9	1	62	0	82	177	26	0	9	0	0	67	8.5	44.75	13.8	0	0	0	0	0
8	118.8	11.95	0	2.494031558	0	0	1	0	0	2	62	0	82	177	26	0	17	0	0	67	8.5	44.75	8.3	0	0	0	0	0
8	120	0	6.5	0	1	1	1	0	0	1	62	0	82	177	26	0	17	0	0	67	8.5	44.75	8.3	0	0	0	0	0
8	121.5	1.5	0	3.722072421	0	0	1	0	0	2	62	0	82	177	26	0	17	0	0	67	8.5	44.75	8.3	0	0	0	0	0
8	122	2	0	3.877431561	0	0	1	0	0	2	62	0	82	177	26	0	17	0	0	67	8.5	44.75	8.3	0	0	0	0	0
8	124	4	0	3.501947285	0	0	1	0	0	2	62	0	82	177	26	0	17	0	0	67	8.5	44.75	8.3	0	0	0	0	0
8	132	0	6.5	0	1	1	1	12	40	1	62	0	82	177	26	0	17	0	0	67	8.5	44.75	8.3	0	0	0	0	0
8	622.8	11.95	0	2.644755351	0	0	1	0	0	2	62	0	86	177	27	0	12	0	0	67	8.5	44.75	9.3	0	0	0	0	0
8	624	0	8	0	1	1	2	0	0	1	62	0	86	177	27	0	12	0	0	67	8.5	44.75	9.3	0	0	0	0	0
8	625.5	1.5	0	2.493205453	0	0	2	0	0	2	62	0	86	177	27	0	12	0	0	67	8.5	44.75	9.3	0	0	0	0	0
9	0	0	6.5	0	1	1	1	12	9	1	53	0	63	178	20	1	10	0	0	46	9999	0	30.1	0	0	0	0	0
9	118.8	11.95	0	2.632608006	0	0	1	0	0	2	53	0	61.6	178	20	1	37	0	0	46	9999	0	5.4	0	0	0	0	0
9	120	0	6.5	0	1	1	1	0	0	1	53	0	61.6	178	20	1	37	0	0	46	9999	0	5.4	0	0	0	0	0
9	121.5	1.5	0	3.881769962	0	0	1	0	0	2	53	0	61.6	178	20	1	37	0	0	46	9999	0	5.4	0	0	0	0	0
9	122	2	0	3.817272669	0	0	1	0	0	2	53	0	61.6	178	20	1	37	0	0	46	9999	0	5.4	0	0	0	0	0
9	124	4	0	3.252310601	0	0	1	0	0	2	53	0	61.6	178	20	1	37	0	0	46	9999	0	5.4	0	0	0	0	0
9	132	0	6.5	0	1	1	1	12	68	1	53	0	61.6	178	20	1	37	0	0	46	9999	0	5.4	0	0	0	0	0
9	958.8	11.95	0	2.759376828	0	0	1	0	0	2	53	0	61.6	178	20	1	44	0	0	46	9999	0	25.3	0	0	0	0	0
9	960	0	6	0	1	1	2	0	0	1	53	0	61.6	178	20	1	44	0	0	46	9999	0	25.3	0	0	0	0	0
9	961.5	1.5	0	3.979494721	0	0	2	0	0	2	53	0	61.6	178	20	1	44	0	0	46	9999	0	25.3	0	0	0	0	0
9	962	2	0	3.783734985	0	0	2	0	0	2	53	0	61.6	178	20	1	44	0	0	46	9999	0	25.3	0	0	0	0	0
9	964	4	0	3.314549575	0	0	2	0	0	2	53	0	61.6	178	20	1	44	0	0	46	9999	0	25.3	0	0	0	0	0
9	972	0	6	0	1	1	2	12	68	1	53	0	61.6	178	20	1	44	0	0	46	9999	0	25.3	0	0	0	0	0
9	1798.8	11.95	0	2.57184858	0	0	2	0	0	2	53	0	61	178	20	1	38	0	0	46	9999	0	33.6	0	0	0	0	0
9	1800	0	4.5	0	1	1	3	0	0	1	53	0	61	178	20	1	38	0	0	46	9999	0	33.6	0	0	0	0	0
9	1801.5	1.5	0	3.402196882	0	0	3	0	0	2	53	0	61	178	20	1	38	0	0	46	9999	0	33.6	0	0	0	0	0
9	1802	2	0	3.218875825	0	0	3	0	0	2	53	0	61	178	20	1	38	0	0	46	9999	0	33.6	0	0	0	0	0
9	1804	4	0	2.794839331	0	0	3	0	0	2	53	0	61	178	20	1	38	0	0	46	9999	0	33.6	0	0	0	0	0
9	1812	0	4.5	0	1	1	3	12	378	1	53	0	61	178	20	1	38	0	0	46	9999	0	33.6	0	0	0	0	0
9	6358.8	11.95	0	2.222459049	0	0	3	0	0	2	53	0	65	178	20	1	42	0	0	46	9999	0	24.5	0	0	0	0	0
9	6360	0	3.75	0	1	1	5	0	0	1	53	0	65	178	20	1	42	0	0	46	9999	0	24.5	0	0	0	0	0
9	6361.5	1.5	0	3.414113607	0	0	5	0	0	2	53	0	65	178	20	1	42	0	0	46	9999	0	24.5	0	0	0	0	0
9	6362	2	0	3.223664342	0	0	5	0	0	2	53	0	65	178	20	1	42	0	0	46	9999	0	24.5	0	0	0	0	0
9	6364	4	0	2.564949357	0	0	5	0	0	2	53	0	65	178	20	1	42	0	0	46	9999	0	24.5	0	0	0	0	0
10	0	0	7	0	1	1	1	12	7	1	46	1	68	148	31	1	8	0	0	49	9999	3	31.4	0	0	0	0	0
10	94.8	11.95	0	2.651127054	0	0	1	0	0	2	46	1	66.15	148	31	1	43	0	0	49	9999	3	20.7	0	0	0	0	0
10	96	0	7	0	1	1	1	0	0	1	46	1	66.15	148	31	1	43	0	0	49	9999	3	20.7	0	0	0	0	0
10	97.5	1.5	0	4.193586397	0	0	1	0	0	2	46	1	66.15	148	31	1	43	0	0	49	9999	3	20.7	0	0	0	0	0
10	98	2	0	3.835573833	0	0	1	0	0	2	46	1	66.15	148	31	1	43	0	0	49	9999	3	20.7	0	0	0	0	0
10	100	4	0	3.157851123	0	0	1	0	0	2	46	1	66.15	148	31	1	43	0	0	49	9999	3	20.7	0	0	0	0	0
10	108	0	7	0	1	1	1	12	46	1	46	1	66.15	148	31	1	43	0	0	49	9999	3	20.7	0	0	0	0	0
10	670.8	11.95	0	2.938632682	0	0	1	0	0	2	46	1	66.15	148	31	1	59	0	0	49	9999	3	46.6	0	0	0	0	0
10	672	0	5	0	1	1	2	0	0	1	46	1	66.15	148	31	1	59	0	0	49	9999	3	46.6	0	0	0	0	0
10	673.5	1.5	0	4.017823424	0	0	2	0	0	2	46	1	66.15	148	31	1	59	0	0	49	9999	3	46.6	0	0	0	0	0
10	674	2	0	3.884446238	0	0	2	0	0	2	46	1	66.15	148	31	1	59	0	0	49	9999	3	46.6	0	0	0	0	0
10	676	4	0	3.5720647	0	0	2	0	0	2	46	1	66.15	148	31	1	59	0	0	49	9999	3	46.6	0	0	0	0	0
10	684	0	5	0	1	1	2	12	68	1	46	1	66.15	148	31	1	59	0	0	49	9999	3	46.6	0	0	0	0	0
10	1510.8	11.95	0	2.757475084	0	0	2	0	0	2	46	1	68	148	31	1	67	0	0	49	9999	3	37.8	0	0	0	0	0
10	1512	0	3	0	1	1	3	0	0	1	46	1	68	148	31	1	67	0	0	49	9999	3	37.8	0	0	0	0	0
10	1513.5	1.5	0	3.837945802	0	0	3	0	0	2	46	1	68	148	31	1	67	0	0	49	9999	3	37.8	0	0	0	0	0
10	1514	2	0	3.608482517	0	0	3	0	0	2	46	1	68	148	31	1	67	0	0	49	9999	3	37.8	0	0	0	0	0
10	1516	4	0	3.215269329	0	0	3	0	0	2	46	1	68	148	31	1	67	0	0	49	9999	3	37.8	0	0	0	0	0
10	1524	0	3	0	1	1	3	12	418	1	46	1	68	148	31	1	67	0	0	49	9999	3	37.8	0	0	0	0	0
10	6550.8	11.95	0	2.564949357	0	0	3	0	0	2	46	1	73	148	31	1	66	0	0	49	9999	3	13.1	0	0	0	0	0
10	6552	0	1.88	0	1	1	4	0	0	1	46	1	73	148	31	1	66	0	0	49	9999	3	13.1	0	0	0	0	0
10	6553.5	1.5	0	3.557060879	0	0	4	0	0	2	46	1	73	148	31	1	66	0	0	49	9999	3	13.1	0	0	0	0	0
10	6554	2	0	3.46260601	0	0	4	0	0	2	46	1	73	148	31	1	66	0	0	49	9999	3	13.1	0	0	0	0	0
10	6556	4	0	2.938103161	0	0	4	0	0	2	46	1	73	148	31	1	66	0	0	49	9999	3	13.1	0	0	0	0	0
11	0	0	7.5	0	1	1	1	12	11	1	69	0	79.5	160	31	1	10	0	0	71	9999	17.9	24.7	0	0	0	0	0
11	142.8	11.95	0	2.104134154	0	0	1	0	0	2	69	0	79.5	160	31	1	23	0	0	71	9999	17.9	12.6	0	0	0	0	0
11	144	0	7.5	0	1	1	1	0	0	1	69	0	79.5	160	31	1	23	0	0	71	9999	17.9	12.6	0	0	0	0	0
11	145.5	1.5	0	3.253856794	0	0	1	0	0	2	69	0	79.5	160	31	1	23	0	0	71	9999	17.9	12.6	0	0	0	0	0
11	146	2	0	3.149740086	0	0	1	0	0	2	69	0	79.5	160	31	1	23	0	0	71	9999	17.9	12.6	0	0	0	0	0
11	148	4	0	2.667228207	0	0	1	0	0	2	69	0	79.5	160	31	1	23	0	0	71	9999	17.9	12.6	0	0	0	0	0
11	156	0	7.5	0	1	1	1	12	66	1	69	0	79.5	160	31	1	23	0	0	71	9999	17.9	12.6	0	0	0	0	0
11	958.8	11.95	0	2.722610352	0	0	1	0	0	2	69	0	79.5	160	31	1	42	1	0	71	9999	17.9	17.9	0	1	1	0	0
11	960	0	4.5	0	1	1	2	0	0	1	69	0	79.5	160	31	1	42	1	0	71	9999	17.9	17.9	0	1	1	0	0
11	972	0	4.5	0	1	1	2	12	40	1	69	0	79.5	160	31	1	42	1	0	71	9999	17.9	17.9	0	1	1	0	0
11	1462.8	11.95	0	2.815408719	0	0	2	0	0	2	69	0	79	160	31	1	34	1	0	71	9999	17.9	17.9	0	1	1	0	0
11	1464	0	3	0	1	1	3	0	0	1	69	0	79	160	31	1	34	1	0	71	9999	17.9	17.9	0	1	1	0	0
11	1465.5	1.5	0	3.382014562	0	0	3	0	0	2	69	0	79	160	31	1	34	1	0	71	9999	17.9	17.9	0	1	1	0	0
11	1466	2	0	3.32323584	0	0	3	0	0	2	69	0	79	160	31	1	34	1	0	71	9999	17.9	17.9	0	1	1	0	0
11	1468	4	0	3.003204288	0	0	3	0	0	2	69	0	79	160	31	1	34	1	0	71	9999	17.9	17.9	0	1	1	0	0
11	1476	0	3	0	1	1	3	12	82	1	69	0	79	160	31	1	34	1	0	71	9999	17.9	17.9	0	1	1	0	0
11	2470.8	11.95	0	2.402430428	0	0	3	0	0	2	69	0	79	160	31	1	46	1	0	71	9999	17.9	13.2	0	1	1	0	0
11	2472	0	2.5	0	1	1	4	0	0	1	69	0	79	160	31	1	46	1	0	71	9999	17.9	13.2	0	1	1	0	0
11	2473.5	1.5	0	2.593013391	0	0	4	0	0	2	69	0	79	160	31	1	46	1	0	71	9999	17.9	13.2	0	1	1	0	0
11	2474	2	0	2.890927159	0	0	4	0	0	2	69	0	79	160	31	1	46	1	0	71	9999	17.9	13.2	0	1	1	0	0
11	2476	4	0	2.927453433	0	0	4	0	0	2	69	0	79	160	31	1	46	1	0	71	9999	17.9	13.2	0	1	1	0	0
11	2484	0	2.5	0	1	1	4	12	166	1	69	0	79	160	31	1	46	1	0	71	9999	17.9	13.2	0	1	1	0	0
11	4486.8	11.95	0	2.32825284	0	0	4	0	0	2	69	0	82	160	31	1	46	1	0	71	9999	17.9	20.8	0	1	1	0	0
11	4488	0	1.75	0	1	1	5	0	0	1	69	0	82	160	31	1	46	1	0	71	9999	17.9	20.8	0	1	1	0	0
11	4489.5	1.5	0	3.066190737	0	0	5	0	0	2	69	0	82	160	31	1	46	1	0	71	9999	17.9	20.8	0	1	1	0	0
11	4490	2	0	2.958030406	0	0	5	0	0	2	69	0	82	160	31	1	46	1	0	71	9999	17.9	20.8	0	1	1	0	0
11	4492	4	0	2.836150204	0	0	5	0	0	2	69	0	82	160	31	1	46	1	0	71	9999	17.9	20.8	0	1	1	0	0
12	0	0	7.5	0	1	1	1	12	13	1	32	0	86.9	165	32	1	11	0	0	54	9999	0	24.7	0	0	0	0	0
12	166.8	11.95	0	2.557227311	0	0	1	0	0	2	32	0	82.1	165	32	1	48	0	0	54	9999	0	10.2	0	0	0	0	0
12	168	0	7.5	0	1	1	1	0	0	1	32	0	82.1	165	32	1	48	0	0	54	9999	0	10.2	0	0	0	0	0
12	169.5	1.5	0	3.979681654	0	0	1	0	0	2	32	0	82.1	165	32	1	48	0	0	54	9999	0	10.2	0	0	0	0	0
12	170	2	0	3.831896961	0	0	1	0	0	2	32	0	82.1	165	32	1	48	0	0	54	9999	0	10.2	0	0	0	0	0
12	172	4	0	3.236715743	0	0	1	0	0	2	32	0	82.1	165	32	1	48	0	0	54	9999	0	10.2	0	0	0	0	0
12	180	0	7.5	0	1	1	1	12	42	1	32	0	82.1	165	32	1	48	0	0	54	9999	0	10.2	0	0	0	0	0
12	694.8	11.95	0	2.374905755	0	0	1	0	0	2	32	0	87	165	32	1	40	0	0	54	9999	0	14.6	0	0	0	0	0
12	696	0	4.5	0	1	1	2	0	0	1	32	0	87	165	32	1	40	0	0	54	9999	0	14.6	0	0	0	0	0
12	697.5	1.5	0	3.216873822	0	0	2	0	0	2	32	0	87	165	32	1	40	0	0	54	9999	0	14.6	0	0	0	0	0
12	698	2	0	2.979602892	0	0	2	0	0	2	32	0	87	165	32	1	40	0	0	54	9999	0	14.6	0	0	0	0	0
12	700	4	0	2.719978772	0	0	2	0	0	2	32	0	87	165	32	1	40	0	0	54	9999	0	14.6	0	0	0	0	0
12	708	0	4.5	0	1	1	2	12	182	1	32	0	87	165	32	1	40	0	0	54	9999	0	14.6	0	0	0	0	0
12	2902.8	11.95	0	2.731115474	0	0	2	0	0	2	32	0	93.3	165	32	1	41	1	0	54	9999	0	35.8	0	0	0	0	0
12	2904	0	2	0	1	1	3	0	0	1	32	0	93.3	165	32	1	41	1	0	54	9999	0	35.8	0	0	0	0	0
12	2905.5	1.5	0	3.405853193	0	0	3	0	0	2	32	0	93.3	165	32	1	41	1	0	54	9999	0	35.8	0	0	0	0	0
12	2906	2	0	3.218475745	0	0	3	0	0	2	32	0	93.3	165	32	1	41	1	0	54	9999	0	35.8	0	0	0	0	0
12	2908	4	0	2.985681938	0	0	3	0	0	2	32	0	93.3	165	32	1	41	1	0	54	9999	0	35.8	0	0	0	0	0
12	2916	0	2	0	1	1	3	12	314	1	32	0	93.3	165	32	1	41	1	0	54	9999	0	35.8	0	0	0	0	0
12	6694.8	11.95	0	1.873339456	0	0	3	0	0	2	32	0	93	165	32	1	47	0	0	54	9999	0	33	0	0	0	0	0
12	6696	0	1.25	0	1	1	4	0	0	1	32	0	93	165	32	1	47	0	0	54	9999	0	33	0	0	0	0	0
12	6697.5	1.5	0	2.33020026	0	0	4	0	0	2	32	0	93	165	32	1	47	0	0	54	9999	0	33	0	0	0	0	0
12	6698	2	0	2.210469804	0	0	4	0	0	2	32	0	93	165	32	1	47	0	0	54	9999	0	33	0	0	0	0	0
12	6700	4	0	2.294552921	0	0	4	0	0	2	32	0	93	165	32	1	47	0	0	54	9999	0	33	0	0	0	0	0
13	0	0	11	0	1	1	1	12	11	1	38	0	108	164	39	1	7	0	0	32	9999	0	32.9	0	0	0	0	0
13	142.8	11.95	0	2.474014209	0	0	1	0	0	2	38	0	100.5	164	39	1	51	0	0	32	9999	0	22.5	0	0	0	0	0
13	144	0	11	0	1	1	1	0	0	1	38	0	100.5	164	39	1	51	0	0	32	9999	0	22.5	0	0	0	0	0
13	145.5	1.5	0	3.58850648	0	0	1	0	0	2	38	0	100.5	164	39	1	51	0	0	32	9999	0	22.5	0	0	0	0	0
13	146	2	0	3.512142276	0	0	1	0	0	2	38	0	100.5	164	39	1	51	0	0	32	9999	0	22.5	0	0	0	0	0
13	148	4	0	3.624874124	0	0	1	0	0	2	38	0	100.5	164	39	1	51	0	0	32	9999	0	22.5	0	0	0	0	0
13	156	0	11	0	1	1	1	12	380	1	38	0	100.5	164	39	1	51	0	0	32	9999	0	22.5	0	0	0	0	0
13	4726.8	11.95	0	2.53449015	0	0	1	0	0	2	38	0	107.3	164	39	1	69	1	0	32	9999	0	39.1	0	1	1	0	0
13	4728	0	2.5	0	1	1	2	0	0	1	38	0	107.3	164	39	1	69	1	0	32	9999	0	39.1	0	1	1	0	0
13	4729.5	1.5	0	3.139399623	0	0	2	0	0	2	38	0	107.3	164	39	1	69	1	0	32	9999	0	39.1	0	1	1	0	0
13	4730	2	0	2.990217093	0	0	2	0	0	2	38	0	107.3	164	39	1	69	1	0	32	9999	0	39.1	0	1	1	0	0
13	4732	4	0	2.663052835	0	0	2	0	0	2	38	0	107.3	164	39	1	69	1	0	32	9999	0	39.1	0	1	1	0	0
14	0	0	11	0	1	1	1	12	11	1	45	1	65	157	27	1	13	0	0	57	9999	0	19.9	0	0	0	0	0
14	142.8	11.95	0	2.562638998	0	0	1	0	0	2	45	1	66.4	157	27	1	49	0	0	57	9999	0	18	0	0	0	0	0
14	144	0	11	0	1	1	1	0	0	1	45	1	66.4	157	27	1	49	0	0	57	9999	0	18	0	0	0	0	0
14	145.5	1.5	0	4.100989105	0	0	1	0	0	2	45	1	66.4	157	27	1	49	0	0	57	9999	0	18	0	0	0	0	0
14	146	2	0	3.952204795	0	0	1	0	0	2	45	1	66.4	157	27	1	49	0	0	57	9999	0	18	0	0	0	0	0
14	148	4	0	3.559340083	0	0	1	0	0	2	45	1	66.4	157	27	1	49	0	0	57	9999	0	18	0	0	0	0	0
14	156	0	11	0	1	1	1	12	40	1	45	1	66.4	157	27	1	49	0	0	57	9999	0	18	0	0	0	0	0
14	646.8	11.95	0	2.429217744	0	0	1	0	0	2	45	1	66.5	157	27	1	49	0	0	57	9999	0	17	0	0	0	0	0
14	648	0	8.5	0	1	1	2	0	0	1	45	1	66.5	157	27	1	49	0	0	57	9999	0	17	0	0	0	0	0
14	649.5	1.5	0	3.823847315	0	0	2	0	0	2	45	1	66.5	157	27	1	49	0	0	57	9999	0	17	0	0	0	0	0
14	650	2	0	3.671987586	0	0	2	0	0	2	45	1	66.5	157	27	1	49	0	0	57	9999	0	17	0	0	0	0	0
14	652	4	0	3.260017768	0	0	2	0	0	2	45	1	66.5	157	27	1	49	0	0	57	9999	0	17	0	0	0	0	0
14	660	0	8.5	0	1	1	2	12	122	1	45	1	66.5	157	27	1	49	0	0	57	9999	0	17	0	0	0	0	0
14	2134.8	11.95	0	2.374905755	0	0	2	0	0	2	45	1	70	157	27	1	42	0	0	57	9999	0	18.6	0	0	0	0	0
14	2136	0	8	0	1	1	3	0	0	1	45	1	70	157	27	1	42	0	0	57	9999	0	18.6	0	0	0	0	0
14	2137.5	1.5	0	3.995444614	0	0	3	0	0	2	45	1	70	157	27	1	42	0	0	57	9999	0	18.6	0	0	0	0	0
14	2138	2	0	3.667400422	0	0	3	0	0	2	45	1	70	157	27	1	42	0	0	57	9999	0	18.6	0	0	0	0	0
14	2140	4	0	3.185112195	0	0	3	0	0	2	45	1	70	157	27	1	42	0	0	57	9999	0	18.6	0	0	0	0	0
14	2148	0	8	0	1	1	3	12	306	1	45	1	70	157	27	1	42	0	0	57	9999	0	18.6	0	0	0	0	0
14	5830.8	11.95	0	2.697999865	0	0	3	0	0	2	45	1	68	157	27	1	51	0	0	57	9999	0	16.6	0	0	0	0	0
14	5832	0	6.5	0	1	1	4	0	0	1	45	1	68	157	27	1	51	0	0	57	9999	0	16.6	0	0	0	0	0
14	5833.5	1.5	0	4.107754249	0	0	4	0	0	2	45	1	68	157	27	1	51	0	0	57	9999	0	16.6	0	0	0	0	0
14	5834	2	0	3.931825633	0	0	4	0	0	2	45	1	68	157	27	1	51	0	0	57	9999	0	16.6	0	0	0	0	0
14	5836	4	0	3.282413846	0	0	4	0	0	2	45	1	68	157	27	1	51	0	0	57	9999	0	16.6	0	0	0	0	0
15	0	0	10	0	1	1	1	12	11	1	23	1	63	169	21	1	6	0	0	54	9999	4.1	50.9	0	0	0	0	0
15	142.8	11.95	0	2.211565695	0	0	1	0	0	2	23	1	58	169	21	1	32	0	0	54	9999	4.1	43.6	0	0	0	0	0
15	144	0	10	0	1	1	1	0	0	1	23	1	58	169	21	1	32	0	0	54	9999	4.1	43.6	0	0	0	0	0
15	145.5	1.5	0	3.715034412	0	0	1	0	0	2	23	1	58	169	21	1	32	0	0	54	9999	4.1	43.6	0	0	0	0	0
15	146	2	0	3.418709807	0	0	1	0	0	2	23	1	58	169	21	1	32	0	0	54	9999	4.1	43.6	0	0	0	0	0
15	148	4	0	2.93385687	0	0	1	0	0	2	23	1	58	169	21	1	32	0	0	54	9999	4.1	43.6	0	0	0	0	0
15	156	0	10	0	1	1	1	12	96	1	23	1	58	169	21	1	32	0	0	54	9999	4.1	43.6	0	0	0	0	0
15	1318.8	11.95	0	2.373975089	0	0	1	0	0	2	23	1	60.5	169	21	1	31	0	0	54	9999	4.1	44.2	0	0	0	0	0
15	1320	0	6	0	1	1	2	0	0	1	23	1	60.5	169	21	1	31	0	0	54	9999	4.1	44.2	0	0	0	0	0
15	1321.5	1.5	0	3.472276963	0	0	2	0	0	2	23	1	60.5	169	21	1	31	0	0	54	9999	4.1	44.2	0	0	0	0	0
15	1322	2	0	3.282789151	0	0	2	0	0	2	23	1	60.5	169	21	1	31	0	0	54	9999	4.1	44.2	0	0	0	0	0
15	1324	4	0	2.882563575	0	0	2	0	0	2	23	1	60.5	169	21	1	31	0	0	54	9999	4.1	44.2	0	0	0	0	0
15	1332	0	6	0	1	1	2	12	68	1	23	1	60.5	169	21	1	31	0	0	54	9999	4.1	44.2	0	0	0	0	0
15	2158.8	11.95	0	2.373975089	0	0	2	0	0	2	23	1	61	169	21	1	31	1	0	54	9999	4.1	49.6	0	0	0	0	0
15	2160	0	4.25	0	1	1	3	0	0	1	23	1	61	169	21	1	31	1	0	54	9999	4.1	49.6	0	0	0	0	0
15	2161.5	1.5	0	3.472276963	0	0	3	0	0	2	23	1	61	169	21	1	31	1	0	54	9999	4.1	49.6	0	0	0	0	0
15	2162	2	0	3.282789151	0	0	3	0	0	2	23	1	61	169	21	1	31	1	0	54	9999	4.1	49.6	0	0	0	0	0
15	2164	4	0	2.882563575	0	0	3	0	0	2	23	1	61	169	21	1	31	1	0	54	9999	4.1	49.6	0	0	0	0	0
15	2172	0	4.25	0	1	1	3	12	200	1	23	1	61	169	21	1	31	1	0	54	9999	4.1	49.6	0	0	0	0	0
15	4582.8	11.95	0	2.494031558	0	0	3	0	0	2	23	1	60	169	21	1	36	0	0	54	9999	4.1	36.4	0	0	0	0	0
15	4584	0	4	0	1	1	4	0	0	1	23	1	60	169	21	1	36	0	0	54	9999	4.1	36.4	0	0	0	0	0
15	4585.5	1.5	0	3.743841012	0	0	4	0	0	2	23	1	60	169	21	1	36	0	0	54	9999	4.1	36.4	0	0	0	0	0
15	4586	2	0	3.505257052	0	0	4	0	0	2	23	1	60	169	21	1	36	0	0	54	9999	4.1	36.4	0	0	0	0	0
15	4588	4	0	3.076851325	0	0	4	0	0	2	23	1	60	169	21	1	36	0	0	54	9999	4.1	36.4	0	0	0	0	0
16	0	0	10	0	1	1	1	12	9	1	64	0	85	172	28	1	13	0	0	57	9999	0	41.2	0	0	0	0	0
16	118.8	11.95	0	2.474014209	0	0	1	0	0	2	64	0	85.4	172	28	1	32	0	0	57	9999	0	23.6	0	0	0	0	0
16	120	0	10	0	1	1	1	0	0	1	64	0	85.4	172	28	1	32	0	0	57	9999	0	23.6	0	0	0	0	0
16	121.5	1.5	0	3.300271463	0	0	1	0	0	2	64	0	85.4	172	28	1	32	0	0	57	9999	0	23.6	0	0	0	0	0
16	122	2	0	3.186352633	0	0	1	0	0	2	64	0	85.4	172	28	1	32	0	0	57	9999	0	23.6	0	0	0	0	0
16	124	4	0	2.863343086	0	0	1	0	0	2	64	0	85.4	172	28	1	32	0	0	57	9999	0	23.6	0	0	0	0	0
16	132	0	10	0	1	1	1	12	52	1	64	0	85.4	172	28	1	32	0	0	57	9999	0	23.6	0	0	0	0	0
16	766.8	11.95	0	2.78192005	0	0	1	0	0	2	64	0	79	172	28	1	44	0	0	57	9999	0	34.1	0	0	0	0	0
16	768	0	6.5	0	1	1	2	0	0	1	64	0	79	172	28	1	44	0	0	57	9999	0	34.1	0	0	0	0	0
16	769.5	1.5	0	3.697839195	0	0	2	0	0	2	64	0	79	172	28	1	44	0	0	57	9999	0	34.1	0	0	0	0	0
16	770	2	0	3.439456094	0	0	2	0	0	2	64	0	79	172	28	1	44	0	0	57	9999	0	34.1	0	0	0	0	0
16	772	4	0	3.07408124	0	0	2	0	0	2	64	0	79	172	28	1	44	0	0	57	9999	0	34.1	0	0	0	0	0
16	780	0	6.5	0	1	1	2	12	70	1	64	0	79	172	28	1	44	0	0	57	9999	0	34.1	0	0	0	0	0
16	1630.8	11.95	0	2.324346585	0	0	2	0	0	2	64	0	79	172	28	1	55	0	0	57	9999	0	32.9	0	0	0	0	0
16	1632	0	6	0	1	1	3	0	0	1	64	0	79	172	28	1	55	0	0	57	9999	0	32.9	0	0	0	0	0
16	1633.5	1.5	0	2.927988621	0	0	3	0	0	2	64	0	79	172	28	1	55	0	0	57	9999	0	32.9	0	0	0	0	0
16	1634	2	0	2.921008727	0	0	3	0	0	2	64	0	79	172	28	1	55	0	0	57	9999	0	32.9	0	0	0	0	0
16	1636	4	0	2.949688335	0	0	3	0	0	2	64	0	79	172	28	1	55	0	0	57	9999	0	32.9	0	0	0	0	0
16	1644	0	6	0	1	1	3	12	70	1	64	0	79	172	28	1	55	0	0	57	9999	0	32.9	0	0	0	0	0
16	2494.8	11.95	0	2.49732917	0	0	3	0	0	2	64	0	80	172	28	1	47	0	0	57	9999	0	32.9	0	0	0	0	0
16	2496	0	5.5	0	1	1	4	0	0	1	64	0	80	172	28	1	47	0	0	57	9999	0	32.9	0	0	0	0	0
16	2497.5	1.5	0	3.200304439	0	0	4	0	0	2	64	0	80	172	28	1	47	0	0	57	9999	0	32.9	0	0	0	0	0
16	2498	2	0	3.254628995	0	0	4	0	0	2	64	0	80	172	28	1	47	0	0	57	9999	0	32.9	0	0	0	0	0
16	2500	4	0	2.83085763	0	0	4	0	0	2	64	0	80	172	28	1	47	0	0	57	9999	0	32.9	0	0	0	0	0
16	2508	0	5.5	0	1	1	4	12	168	1	64	0	80	172	28	1	47	0	0	57	9999	0	32.9	0	0	0	0	0
16	4534.8	11.95	0	2.156402583	0	0	4	0	0	2	64	0	80	172	28	1	55	0	0	57	9999	0	43.5	0	0	0	0	0
16	4536	0	6	0	1	1	5	0	0	1	64	0	80	172	28	1	55	0	0	57	9999	0	43.5	0	0	0	0	0
16	4537.5	1.5	0	3.080992118	0	0	5	0	0	2	64	0	80	172	28	1	55	0	0	57	9999	0	43.5	0	0	0	0	0
16	4538	2	0	2.992727765	0	0	5	0	0	2	64	0	80	172	28	1	55	0	0	57	9999	0	43.5	0	0	0	0	0
16	4540	4	0	2.701361213	0	0	5	0	0	2	64	0	80	172	28	1	55	0	0	57	9999	0	43.5	0	0	0	0	0
17	0	0	7	0	1	1	1	12	11	1	40	0	80.9	186	23	1	9	0	0	38	9999	0	20.2	0	0	0	0	0
17	142.8	11.95	0	2.182674796	0	0	1	0	0	2	40	0	80.9	186	23	1	34	1	0	38	9999	0	9.8	0	1	1	0	0
17	144	0	7	0	1	1	1	0	0	1	40	0	80.9	186	23	1	34	1	0	38	9999	0	9.8	0	1	1	0	0
17	145.5	1.5	0	3.431079756	0	0	1	0	0	2	40	0	80.9	186	23	1	34	1	0	38	9999	0	9.8	0	1	1	0	0
17	146	2	0	3.245322995	0	0	1	0	0	2	40	0	80.9	186	23	1	34	1	0	38	9999	0	9.8	0	1	1	0	0
17	148	4	0	3.169265324	0	0	1	0	0	2	40	0	80.9	186	23	1	34	1	0	38	9999	0	9.8	0	1	1	0	0
17	156	0	7	0	1	1	1	12	306	1	40	0	80.9	186	23	1	34	1	0	38	9999	0	9.8	0	1	1	0	0
17	3838.8	11.95	0	2.23644529	0	0	1	0	0	2	40	0	78.5	186	23	1	58	0	0	38	9999	0	23.7	0	0	0	0	0
17	3840	0	2.5	0	1	1	2	0	0	1	40	0	78.5	186	23	1	58	0	0	38	9999	0	23.7	0	0	0	0	0
17	3841.5	1.5	0	2.976549454	0	0	2	0	0	2	40	0	78.5	186	23	1	58	0	0	38	9999	0	23.7	0	0	0	0	0
17	3842	2	0	2.909629575	0	0	2	0	0	2	40	0	78.5	186	23	1	58	0	0	38	9999	0	23.7	0	0	0	0	0
17	3844	4	0	2.629006994	0	0	2	0	0	2	40	0	78.5	186	23	1	58	0	0	38	9999	0	23.7	0	0	0	0	0
18	0	0	10	0	1	1	1	12	9	1	43	1	86	164	32	1	15	0	0	73	9999	0	25.1	0	0	0	0	0
18	118.8	11.95	0	2.400618833	0	0	1	0	0	2	43	1	90.25	164	32	1	29	0	0	73	9999	0	18.1	0	0	0	0	0
18	120	0	10	0	1	1	1	0	0	1	43	1	90.25	164	32	1	29	0	0	73	9999	0	18.1	0	0	0	0	0
18	121.5	1.5	0	4.034948352	0	0	1	0	0	2	43	1	90.25	164	32	1	29	0	0	73	9999	0	18.1	0	0	0	0	0
18	122	2	0	3.787139823	0	0	1	0	0	2	43	1	90.25	164	32	1	29	0	0	73	9999	0	18.1	0	0	0	0	0
18	124	4	0	3.173878459	0	0	1	0	0	2	43	1	90.25	164	32	1	29	0	0	73	9999	0	18.1	0	0	0	0	0
18	132	0	10	0	1	1	1	12	74	1	43	1	90.25	164	32	1	29	0	0	73	9999	0	18.1	0	0	0	0	0
18	1030.8	11.95	0	2.883123329	0	0	1	0	0	2	43	1	87	164	32	1	21	0	0	73	9999	0	20.8	0	0	0	0	0
18	1032	0	7.5	0	1	1	2	0	0	1	43	1	87	164	32	1	21	0	0	73	9999	0	20.8	0	0	0	0	0
18	1033.5	1.5	0	3.611188146	0	0	2	0	0	2	43	1	87	164	32	1	21	0	0	73	9999	0	20.8	0	0	0	0	0
18	1034	2	0	3.494991261	0	0	2	0	0	2	43	1	87	164	32	1	21	0	0	73	9999	0	20.8	0	0	0	0	0
18	1036	4	0	3.292126287	0	0	2	0	0	2	43	1	87	164	32	1	21	0	0	73	9999	0	20.8	0	0	0	0	0
18	1044	0	7.5	0	1	1	2	12	40	1	43	1	87	164	32	1	21	0	0	73	9999	0	20.8	0	0	0	0	0
18	1534.8	11.95	0	2.152924318	0	0	2	0	0	2	43	1	87	164	32	1	30	0	0	73	9999	0	23.9	0	0	0	0	0
18	1536	0	5	0	1	1	3	0	0	1	43	1	87	164	32	1	30	0	0	73	9999	0	23.9	0	0	0	0	0
18	1537.5	1.5	0	1.968509981	0	0	3	0	0	2	43	1	87	164	32	1	30	0	0	73	9999	0	23.9	0	0	0	0	0
18	1538	2	0	1.940179474	0	0	3	0	0	2	43	1	87	164	32	1	30	0	0	73	9999	0	23.9	0	0	0	0	0
18	1540	4	0	2.811809435	0	0	3	0	0	2	43	1	87	164	32	1	30	0	0	73	9999	0	23.9	0	0	0	0	0
18	1548	0	5	0	1	1	3	12	78	1	43	1	87	164	32	1	30	0	0	73	9999	0	23.9	0	0	0	0	0
18	2494.8	11.95	0	2.270061901	0	0	3	0	0	2	43	1	87	164	32	1	29	0	0	73	9999	0	25.6	0	0	0	0	0
18	2496	0	4.5	0	1	1	4	0	0	1	43	1	87	164	32	1	29	0	0	73	9999	0	25.6	0	0	0	0	0
18	2497.5	1.5	0	2.206074193	0	0	4	0	0	2	43	1	87	164	32	1	29	0	0	73	9999	0	25.6	0	0	0	0	0
18	2498	2	0	2.209372711	0	0	4	0	0	2	43	1	87	164	32	1	29	0	0	73	9999	0	25.6	0	0	0	0	0
18	2500	4	0	2.179286877	0	0	4	0	0	2	43	1	87	164	32	1	29	0	0	73	9999	0	25.6	0	0	0	0	0
18	2508	0	4.5	0	1	1	4	12	152	1	43	1	87	164	32	1	29	0	0	73	9999	0	25.6	0	0	0	0	0
18	4342.8	11.95	0	2.017566138	0	0	4	0	0	2	43	1	87	164	32	1	30	0	0	73	9999	0	26.3	0	0	0	0	0
18	4344	0	3.25	0	1	1	5	0	0	1	43	1	87	164	32	1	30	0	0	73	9999	0	26.3	0	0	0	0	0
18	4345.5	1.5	0	2.005525859	0	0	5	0	0	2	43	1	87	164	32	1	30	0	0	73	9999	0	26.3	0	0	0	0	0
18	4346	2	0	1.944480556	0	0	5	0	0	2	43	1	87	164	32	1	30	0	0	73	9999	0	26.3	0	0	0	0	0
18	4348	4	0	2.693274916	0	0	5	0	0	2	43	1	87	164	32	1	30	0	0	73	9999	0	26.3	0	0	0	0	0
19	0	0	11	0	1	1	1	12	9	1	41	0	89	177	29	1	15	0	0	38	9999	0	25.4	0	0	0	0	0
19	118.8	11.95	0	2.770085592	0	0	1	0	0	2	41	0	89	177	29	1	38	0	0	38	9999	0	12.8	0	0	0	0	0
19	120	0	11	0	1	1	1	0	0	1	41	0	89	177	29	1	38	0	0	38	9999	0	12.8	0	0	0	0	0
19	120.5	0.5	0	3.583518938	0	0	1	0	0	2	41	0	89	177	29	1	38	0	0	38	9999	0	12.8	0	0	0	0	0
19	121	1	0	4.140432666	0	0	1	0	0	2	41	0	89	177	29	1	38	0	0	38	9999	0	12.8	0	0	0	0	0
19	121.5	1.5	0	3.960622675	0	0	1	0	0	2	41	0	89	177	29	1	38	0	0	38	9999	0	12.8	0	0	0	0	0
19	122	2	0	3.96081317	0	0	1	0	0	2	41	0	89	177	29	1	38	0	0	38	9999	0	12.8	0	0	0	0	0
19	123	3	0	3.674526948	0	0	1	0	0	2	41	0	89	177	29	1	38	0	0	38	9999	0	12.8	0	0	0	0	0
19	124	4	0	3.460095023	0	0	1	0	0	2	41	0	89	177	29	1	38	0	0	38	9999	0	12.8	0	0	0	0	0
19	126	6	0	3.202339856	0	0	1	0	0	2	41	0	89	177	29	1	38	0	0	38	9999	0	12.8	0	0	0	0	0
19	128	8	0	2.917770732	0	0	1	0	0	2	41	0	89	177	29	1	38	0	0	38	9999	0	12.8	0	0	0	0	0
19	132	0	11	0	1	1	1	12	68	1	41	0	89	177	29	1	38	0	0	38	9999	0	12.8	0	0	0	0	0
19	958.8	11.95	0	2.633326655	0	0	1	0	0	2	41	0	88	177	29	1	40	0	0	38	9999	0	20.7	0	0	0	0	0
19	960	0	7	0	1	1	2	0	0	1	41	0	88	177	29	1	40	0	0	38	9999	0	20.7	0	0	0	0	0
19	961.5	1.5	0	2.54709867	0	0	2	0	0	2	41	0	88	177	29	1	40	0	0	38	9999	0	20.7	0	0	0	0	0
19	962	2	0	2.445819261	0	0	2	0	0	2	41	0	88	177	29	1	40	0	0	38	9999	0	20.7	0	0	0	0	0
19	964	4	0	2.406043801	0	0	2	0	0	2	41	0	88	177	29	1	40	0	0	38	9999	0	20.7	0	0	0	0	0
19	972	0	7	0	1	1	2	12	66	1	41	0	88	177	29	1	40	0	0	38	9999	0	20.7	0	0	0	0	0
19	1774.8	11.95	0	2.493205453	0	0	2	0	0	2	41	0	90.5	177	29	1	46	0	0	38	9999	0	22.9	0	0	0	0	0
19	1776	0	5	0	1	1	3	0	0	1	41	0	90.5	177	29	1	46	0	0	38	9999	0	22.9	0	0	0	0	0
19	1777.5	1.5	0	2.2300144	0	0	3	0	0	2	41	0	90.5	177	29	1	46	0	0	38	9999	0	22.9	0	0	0	0	0
19	1778	2	0	2.332143895	0	0	3	0	0	2	41	0	90.5	177	29	1	46	0	0	38	9999	0	22.9	0	0	0	0	0
19	1780	4	0	3.186352633	0	0	3	0	0	2	41	0	90.5	177	29	1	46	0	0	38	9999	0	22.9	0	0	0	0	0
19	1788	0	5	0	1	1	3	12	84	1	41	0	90.5	177	29	1	46	0	0	38	9999	0	22.9	0	0	0	0	0
19	2806.8	11.95	0	2.446685437	0	0	3	0	0	2	41	0	90.5	177	29	1	54	0	0	38	9999	0	22.1	0	0	0	0	0
19	2808	0	4	0	1	1	4	0	0	1	41	0	90.5	177	29	1	54	0	0	38	9999	0	22.1	0	0	0	0	0
19	2809.5	1.5	0	2.446685437	0	0	4	0	0	2	41	0	90.5	177	29	1	54	0	0	38	9999	0	22.1	0	0	0	0	0
19	2810	2	0	2.490723035	0	0	4	0	0	2	41	0	90.5	177	29	1	54	0	0	38	9999	0	22.1	0	0	0	0	0
19	2812	4	0	2.520112906	0	0	4	0	0	2	41	0	90.5	177	29	1	54	0	0	38	9999	0	22.1	0	0	0	0	0
19	2820	0	4	0	1	1	4	12	152	1	41	0	90.5	177	29	1	54	0	0	38	9999	0	22.1	0	0	0	0	0
19	4654.8	11.95	0	2.472327868	0	0	5	0	0	2	41	0	93	177	29	1	55	0	0	38	9999	0	21.5	0	0	0	0	0
19	4656	0	3.25	0	1	1	5	0	0	1	41	0	93	177	29	1	55	0	0	38	9999	0	21.5	0	0	0	0	0
19	4657.5	1.5	0	2.277267285	0	0	5	0	0	2	41	0	93	177	29	1	55	0	0	38	9999	0	21.5	0	0	0	0	0
19	4658	2	0	2.289499853	0	0	5	0	0	2	41	0	93	177	29	1	55	0	0	38	9999	0	21.5	0	0	0	0	0
19	4660	4	0	2.371177884	0	0	5	0	0	2	41	0	93	177	29	1	55	0	0	38	9999	0	21.5	0	0	0	0	0
20	0	0	11.5	0	1	1	1	12	11	1	59	1	57	169	20	1	9	0	0	48	9999	0	22.3	0	0	0	0	0
20	142.8	11.95	0	2.944438979	0	0	1	0	0	2	59	1	57	169	20	1	67	0	0	48	9999	0	24.4	0	0	0	0	0
20	144	0	11.5	0	1	1	1	0	0	1	59	1	57	169	20	1	67	0	0	48	9999	0	24.4	0	0	0	0	0
20	145.5	1.5	0	4.378520495	0	0	1	0	0	2	59	1	57	169	20	1	67	0	0	48	9999	0	24.4	0	0	0	0	0
20	146	2	0	4.069026754	0	0	1	0	0	2	59	1	57	169	20	1	67	0	0	48	9999	0	24.4	0	0	0	0	0
20	148	4	0	3.700313832	0	0	1	0	0	2	59	1	57	169	20	1	67	0	0	48	9999	0	24.4	0	0	0	0	0
20	156	0	11.5	0	1	1	1	12	52	1	59	1	57	169	20	1	67	0	0	48	9999	0	24.4	0	0	0	0	0
20	790.8	11.95	0	2.902519892	0	0	1	0	0	2	59	1	56	169	20	1	54	0	0	48	9999	0	27.9	0	0	0	0	0
20	792	0	6	0	1	1	2	0	0	1	59	1	56	169	20	1	54	0	0	48	9999	0	27.9	0	0	0	0	0
20	793.5	1.5	0	4.115127101	0	0	2	0	0	2	59	1	56	169	20	1	54	0	0	48	9999	0	27.9	0	0	0	0	0
20	794	2	0	4.014218518	0	0	2	0	0	2	59	1	56	169	20	1	54	0	0	48	9999	0	27.9	0	0	0	0	0
20	796	4	0	3.677818507	0	0	2	0	0	2	59	1	56	169	20	1	54	0	0	48	9999	0	27.9	0	0	0	0	0
20	804	0	6	0	1	1	2	12	102	1	59	1	56	169	20	1	54	0	0	48	9999	0	27.9	0	0	0	0	0
20	2038.8	11.95	0	2.766319109	0	0	2	0	0	2	59	1	55.5	169	20	1	72	1	0	48	9999	0	43.1	0	1	1	0	0
20	2040	0	4.5	0	1	1	3	0	0	1	59	1	55.5	169	20	1	72	1	0	48	9999	0	43.1	0	1	1	0	0
20	2041.5	1.5	0	3.941775964	0	0	3	0	0	2	59	1	55.5	169	20	1	72	1	0	48	9999	0	43.1	0	1	1	0	0
20	2042	2	0	3.661251287	0	0	3	0	0	2	59	1	55.5	169	20	1	72	1	0	48	9999	0	43.1	0	1	1	0	0
20	2044	4	0	3.299533728	0	0	3	0	0	2	59	1	55.5	169	20	1	72	1	0	48	9999	0	43.1	0	1	1	0	0
20	2052	0	4.5	0	1	1	3	12	250	1	59	1	55.5	169	20	1	72	1	0	48	9999	0	43.1	0	1	1	0	0
20	5062.8	11.95	0	2.075684493	0	0	3	0	0	2	59	1	55	169	20	1	75	9999	0	48	9999	0	36.5	0	0	0	0	0
20	5064	0	3.63	0	1	1	4	0	0	1	59	1	55	169	20	1	75	9999	0	48	9999	0	36.5	0	0	0	0	0
20	5065.5	1.5	0	3.453473526	0	0	4	0	0	2	59	1	55	169	20	1	75	9999	0	48	9999	0	36.5	0	0	0	0	0
20	5066	2	0	3.368329778	0	0	4	0	0	2	59	1	55	169	20	1	75	9999	0	48	9999	0	36.5	0	0	0	0	0
20	5068	4	0	2.778819272	0	0	4	0	0	2	59	1	55	169	20	1	75	9999	0	48	9999	0	36.5	0	0	0	0	0
21	0	0	9	0	1	1	1	12	11	1	39	0	75	187	21	1	14	0	0	68	9999	0	15	0	0	0	0	0
21	142.8	11.95	0	2.626840146	0	0	1	0	0	2	39	0	73.5	187	21	1	30	0	0	68	9999	0	20.3	0	0	0	0	0
21	144	0	9	0	1	1	1	0	0	1	39	0	73.5	187	21	1	30	0	0	68	9999	0	20.3	0	0	0	0	0
21	145.5	1.5	0	4.172847624	0	0	1	0	0	2	39	0	73.5	187	21	1	30	0	0	68	9999	0	20.3	0	0	0	0	0
21	146	2	0	3.943327855	0	0	1	0	0	2	39	0	73.5	187	21	1	30	0	0	68	9999	0	20.3	0	0	0	0	0
21	148	4	0	3.299902664	0	0	1	0	0	2	39	0	73.5	187	21	1	30	0	0	68	9999	0	20.3	0	0	0	0	0
21	156	0	9	0	1	1	1	12	68	1	39	0	73.5	187	21	1	30	0	0	68	9999	0	20.3	0	0	0	0	0
21	982.8	11.95	0	2.751748056	0	0	1	0	0	2	39	0	75	187	21	1	30	0	0	68	9999	0	30.2	0	0	0	0	0
21	984	0	10	0	1	1	2	0	0	1	39	0	75	187	21	1	30	0	0	68	9999	0	30.2	0	0	0	0	0
21	985.5	1.5	0	3.759570882	0	0	2	0	0	2	39	0	75	187	21	1	30	0	0	68	9999	0	30.2	0	0	0	0	0
21	986	2	0	3.733135545	0	0	2	0	0	2	39	0	75	187	21	1	30	0	0	68	9999	0	30.2	0	0	0	0	0
21	988	4	0	3.436242723	0	0	2	0	0	2	39	0	75	187	21	1	30	0	0	68	9999	0	30.2	0	0	0	0	0
21	996	0	10	0	1	1	2	12	54	1	39	0	75	187	21	1	30	0	0	68	9999	0	30.2	0	0	0	0	0
21	1654.8	11.95	0	2.33698652	0	0	2	0	0	2	39	0	76	187	21	1	33	0	0	68	9999	0	37	0	0	0	0	0
21	1656	0	5	0	1	1	3	0	0	1	39	0	76	187	21	1	33	0	0	68	9999	0	37	0	0	0	0	0
21	1657.5	1.5	0	3.403860499	0	0	3	0	0	2	39	0	76	187	21	1	33	0	0	68	9999	0	37	0	0	0	0	0
21	1658	2	0	3.51244056	0	0	3	0	0	2	39	0	76	187	21	1	33	0	0	68	9999	0	37	0	0	0	0	0
21	1660	4	0	3.041183536	0	0	3	0	0	2	39	0	76	187	21	1	33	0	0	68	9999	0	37	0	0	0	0	0
21	1668	0	5	0	1	1	3	12	68	1	39	0	76	187	21	1	33	0	0	68	9999	0	37	0	0	0	0	0
21	2494.8	11.95	0	2.192770227	0	0	3	0	0	2	39	0	78	187	21	1	25	0	0	68	9999	0	32.2	0	0	0	0	0
21	2496	0	5.5	0	1	1	4	0	0	1	39	0	78	187	21	1	25	0	0	68	9999	0	32.2	0	0	0	0	0
21	2497.5	1.5	0	3.006672214	0	0	4	0	0	2	39	0	78	187	21	1	25	0	0	68	9999	0	32.2	0	0	0	0	0
21	2498	2	0	2.918311127	0	0	4	0	0	2	39	0	78	187	21	1	25	0	0	68	9999	0	32.2	0	0	0	0	0
21	2500	4	0	2.774461967	0	0	4	0	0	2	39	0	78	187	21	1	25	0	0	68	9999	0	32.2	0	0	0	0	0
21	2508	0	5.5	0	1	1	4	12	152	1	39	0	78	187	21	1	25	0	0	68	9999	0	32.2	0	0	0	0	0
21	4342.8	11.95	0	2.273156282	0	0	4	0	0	2	39	0	72.8	187	21	1	24	1	0	68	9999	0	52.6	0	1	1	0	0
21	4344	0	5	0	1	1	5	0	0	1	39	0	72.8	187	21	1	24	1	0	68	9999	0	52.6	0	1	1	0	0
21	4345.5	1.5	0	3.513036863	0	0	5	0	0	2	39	0	72.8	187	21	1	24	1	0	68	9999	0	52.6	0	1	1	0	0
21	4346	2	0	3.354455119	0	0	5	0	0	2	39	0	72.8	187	21	1	24	1	0	68	9999	0	52.6	0	1	1	0	0
21	4348	4	0	2.729159164	0	0	5	0	0	2	39	0	72.8	187	21	1	24	1	0	68	9999	0	52.6	0	1	1	0	0
22	0	0	12	0	1	1	1	12	13	1	36	0	73	181	21	0	9	0	0	46	9999	14.4	4.3	0	0	0	0	0
22	166.8	11.95	0	2.48240352	0	0	1	0	0	2	36	0	73	181	21	0	19	0	0	46	9999	14.4	12.2	0	0	0	0	0
22	168	0	12	0	1	1	1	0	0	1	36	0	73	181	21	0	19	0	0	46	9999	14.4	12.2	0	0	0	0	0
22	169.5	1.5	0	2.993229143	0	0	1	0	0	2	36	0	73	181	21	0	19	0	0	46	9999	14.4	12.2	0	0	0	0	0
22	170	2	0	3.041183536	0	0	1	0	0	2	36	0	73	181	21	0	19	0	0	46	9999	14.4	12.2	0	0	0	0	0
22	172	4	0	3.15912582	0	0	1	0	0	2	36	0	73	181	21	0	19	0	0	46	9999	14.4	12.2	0	0	0	0	0
22	180	0	12	0	1	1	1	12	50	1	36	0	73	181	21	0	19	0	0	46	9999	14.4	12.2	0	0	0	0	0
22	790.8	11.95	0	2.783157674	0	0	1	0	0	2	36	0	65	181	21	0	37	0	0	46	9999	14.4	21.3	0	0	0	0	0
22	792	0	8	0	1	1	2	0	0	1	36	0	65	181	21	0	37	0	0	46	9999	14.4	21.3	0	0	0	0	0
22	793.5	1.5	0	4.047951523	0	0	2	0	0	2	36	0	65	181	21	0	37	0	0	46	9999	14.4	21.3	0	0	0	0	0
22	794	2	0	4.030161533	0	0	2	0	0	2	36	0	65	181	21	0	37	0	0	46	9999	14.4	21.3	0	0	0	0	0
22	796	4	0	3.667400422	0	0	2	0	0	2	36	0	65	181	21	0	37	0	0	46	9999	14.4	21.3	0	0	0	0	0
22	804	0	8	0	1	1	2	12	54	1	36	0	65	181	21	0	37	0	0	46	9999	14.4	21.3	0	0	0	0	0
22	1462.8	11.95	0	2.884800713	0	0	2	0	0	2	36	0	64	181	21	0	58	9999	0	46	9999	14.4	28.4	0	0	0	0	0
22	1464	0	4.5	0	1	1	3	0	0	1	36	0	64	181	21	0	58	9999	0	46	9999	14.4	28.4	0	0	0	0	0
22	1465.5	1.5	0	3.483084541	0	0	3	0	0	2	36	0	64	181	21	0	58	9999	0	46	9999	14.4	28.4	0	0	0	0	0
22	1466	2	0	3.278276168	0	0	3	0	0	2	36	0	64	181	21	0	58	9999	0	46	9999	14.4	28.4	0	0	0	0	0
22	1468	4	0	2.99723115	0	0	3	0	0	2	36	0	64	181	21	0	58	9999	0	46	9999	14.4	28.4	0	0	0	0	0
22	1476	0	4.5	0	1	1	3	12	74	1	36	0	64	181	21	0	58	9999	0	46	9999	14.4	28.4	0	0	0	0	0
22	2374.8	11.95	0	2.257587727	0	0	3	0	0	2	36	0	66.2	181	21	0	64	1	0	46	9999	14.4	26.5	0	1	1	0	0
22	2376	0	3	0	1	1	4	0	0	1	36	0	66.2	181	21	0	64	1	0	46	9999	14.4	26.5	0	1	1	0	0
22	2377.5	1.5	0	3.366260812	0	0	4	0	0	2	36	0	66.2	181	21	0	64	1	0	46	9999	14.4	26.5	0	1	1	0	0
22	2378	2	0	3.075467242	0	0	4	0	0	2	36	0	66.2	181	21	0	64	1	0	46	9999	14.4	26.5	0	1	1	0	0
22	2380	4	0	2.726544784	0	0	4	0	0	2	36	0	66.2	181	21	0	64	1	0	46	9999	14.4	26.5	0	1	1	0	0
22	2388	0	3	0	1	1	4	12	186	1	36	0	66.2	181	21	0	64	1	0	46	9999	14.4	26.5	0	1	1	0	0
22	4630.8	11.95	0	2.437115986	0	0	4	0	0	2	36	0	68	181	21	0	48	0	0	46	9999	14.4	26.3	0	0	0	0	0
22	4632	0	3	0	1	1	5	0	0	1	36	0	68	181	21	0	48	0	0	46	9999	14.4	26.3	0	0	0	0	0
22	4633.5	1.5	0	3.50375397	0	0	5	0	0	2	36	0	68	181	21	0	48	0	0	46	9999	14.4	26.3	0	0	0	0	0
22	4634	2	0	3.409826708	0	0	5	0	0	2	36	0	68	181	21	0	48	0	0	46	9999	14.4	26.3	0	0	0	0	0
22	4636	4	0	2.951780386	0	0	5	0	0	2	36	0	68	181	21	0	48	0	0	46	9999	14.4	26.3	0	0	0	0	0
23	0	0	6.5	0	1	1	1	12	9	1	38	1	54	155	23	1	4	0	0	65	9999	3.3	34	0	0	0	0	0
23	118.8	11.95	0	2.257587727	0	0	1	0	0	2	38	1	54	155	23	1	23	0	0	65	9999	3.3	23.3	0	0	0	0	0
23	120	0	6.5	0	1	1	1	0	0	1	38	1	54	155	23	1	23	0	0	65	9999	3.3	23.3	0	0	0	0	0
23	121.5	1.5	0	3.788045826	0	0	1	0	0	2	38	1	54	155	23	1	23	0	0	65	9999	3.3	23.3	0	0	0	0	0
23	122	2	0	3.596490005	0	0	1	0	0	2	38	1	54	155	23	1	23	0	0	65	9999	3.3	23.3	0	0	0	0	0
23	124	4	0	2.85819286	0	0	1	0	0	2	38	1	54	155	23	1	23	0	0	65	9999	3.3	23.3	0	0	0	0	0
23	132	0	6.5	0	1	1	1	12	52	1	38	1	54	155	23	1	23	0	0	65	9999	3.3	23.3	0	0	0	0	0
23	766.8	11.95	0	2.353278207	0	0	1	0	0	2	38	1	56	155	23	1	36	1	0	65	9999	3.3	18.9	0	1	1	0	0
23	768	0	4	0	1	1	2	0	0	1	38	1	56	155	23	1	36	1	0	65	9999	3.3	18.9	0	1	1	0	0
23	769.5	1.5	0	3.814851094	0	0	2	0	0	2	38	1	56	155	23	1	36	1	0	65	9999	3.3	18.9	0	1	1	0	0
23	770	2	0	3.670970034	0	0	2	0	0	2	38	1	56	155	23	1	36	1	0	65	9999	3.3	18.9	0	1	1	0	0
23	772	4	0	3.171784217	0	0	2	0	0	2	38	1	56	155	23	1	36	1	0	65	9999	3.3	18.9	0	1	1	0	0
23	780	0	4	0	1	1	2	12	68	1	38	1	56	155	23	1	36	1	0	65	9999	3.3	18.9	0	1	1	0	0
23	1606.8	11.95	0	2.256541154	0	0	2	0	0	2	38	1	53	155	23	1	34	1	0	65	9999	3.3	35.9	0	1	1	0	0
23	1608	0	2	0	1	1	3	0	0	1	38	1	53	155	23	1	34	1	0	65	9999	3.3	35.9	0	1	1	0	0
23	1609.5	1.5	0	4.914124394	0	0	3	0	0	2	38	1	53	155	23	1	34	1	0	65	9999	3.3	35.9	0	1	1	0	0
23	1610	2	0	4.643717596	0	0	3	0	0	2	38	1	53	155	23	1	34	1	0	65	9999	3.3	35.9	0	1	1	0	0
23	1612	4	0	4.264649767	0	0	3	0	0	2	38	1	53	155	23	1	34	1	0	65	9999	3.3	35.9	0	1	1	0	0
23	1620	0	2	0	1	1	3	12	34	1	38	1	53	155	23	1	34	1	0	65	9999	3.3	35.9	0	1	1	0	0
23	2038.8	11.95	0	2.046401688	0	0	3	0	0	2	38	1	56.2	155	23	1	35	1	0	65	9999	3.3	27.4	0	1	1	0	0
23	2040	0	2.5	0	1	1	4	0	0	1	38	1	56.2	155	23	1	35	1	0	65	9999	3.3	27.4	0	1	1	0	0
23	2041.5	1.5	0	2.78192005	0	0	4	0	0	2	38	1	56.2	155	23	1	35	1	0	65	9999	3.3	27.4	0	1	1	0	0
23	2042	2	0	2.46894663	0	0	4	0	0	2	38	1	56.2	155	23	1	35	1	0	65	9999	3.3	27.4	0	1	1	0	0
23	2044	4	0	2.142416341	0	0	4	0	0	2	38	1	56.2	155	23	1	35	1	0	65	9999	3.3	27.4	0	1	1	0	0
23	2052	0	2.5	0	1	1	4	12	176	1	38	1	56.2	155	23	1	35	1	0	65	9999	3.3	27.4	0	1	1	0	0
23	4174.8	11.95	0	2.596746132	0	0	4	0	0	2	38	1	62.9	155	23	1	36	1	0	65	9999	3.3	30.2	0	1	1	0	0
23	4176	0	3.25	0	1	1	5	0	0	1	38	1	62.9	155	23	1	36	1	0	65	9999	3.3	30.2	0	1	1	0	0
23	4177.5	1.5	0	3.473518043	0	0	5	0	0	2	38	1	62.9	155	23	1	36	1	0	65	9999	3.3	30.2	0	1	1	0	0
23	4178	2	0	3.227637331	0	0	5	0	0	2	38	1	62.9	155	23	1	36	1	0	65	9999	3.3	30.2	0	1	1	0	0
23	4180	4	0	2.836150204	0	0	5	0	0	2	38	1	62.9	155	23	1	36	1	0	65	9999	3.3	30.2	0	1	1	0	0
24	0	0	9.5	0	1	1	1	12	11	1	51	0	83	170	28	0	7.26	0	0	54	6.5	101	9999	9999	0	0	0	0
24	142.8	11.95	0	1.824549292	0	0	1	0	0	2	51	0	84.3	170	28	0	40.16	1	0	54	6.5	101	9999	9999	1	0	1	0
24	144	0	12	0	1	1	1	0	0	1	51	0	84.3	170	28	0	40.16	1	0	54	6.5	101	9999	9999	1	0	1	0
24	144.5	0.5	0	3.471966453	0	0	1	0	0	2	51	0	84.3	170	28	0	40.16	1	0	54	6.5	101	9999	9999	1	0	1	0
24	145	1	0	3.165475048	0	0	1	0	0	2	51	0	84.3	170	28	0	40.16	1	0	54	6.5	101	9999	9999	1	0	1	0
24	145.5	1.5	0	2.856470206	0	0	1	0	0	2	51	0	84.3	170	28	0	40.16	1	0	54	6.5	101	9999	9999	1	0	1	0
24	146	2	0	2.734367509	0	0	1	0	0	2	51	0	84.3	170	28	0	40.16	1	0	54	6.5	101	9999	9999	1	0	1	0
24	147	3	0	2.653241965	0	0	1	0	0	2	51	0	84.3	170	28	0	40.16	1	0	54	6.5	101	9999	9999	1	0	1	0
24	148	4	0	2.2300144	0	0	1	0	0	2	51	0	84.3	170	28	0	40.16	1	0	54	6.5	101	9999	9999	1	0	1	0
24	150	6	0	2.041220329	0	0	1	0	0	2	51	0	84.3	170	28	0	40.16	1	0	54	6.5	101	9999	9999	1	0	1	0
24	152	8	0	1.945910149	0	0	1	0	0	2	51	0	84.3	170	28	0	40.16	1	0	54	6.5	101	9999	9999	1	0	1	0
24	154.8	11.95	0	1.808288771	0	0	1	0	0	2	51	0	84.3	170	28	0	40.16	1	0	54	6.5	101	9999	9999	1	0	1	0
24	156	0	12	0	1	1	1	12	52	1	51	0	84.3	170	28	0	40.16	1	0	54	6.5	101	9999	9999	1	0	1	0
24	790.8	11.95	0	2.163323026	0	0	1	0	0	2	51	0	78.2	170	28	0	50.29	1	0	54	6.5	101	20.7	9999	1	0	1	1
24	792	0	8	0	1	1	2	0	0	1	51	0	78.2	170	28	0	50.29	1	0	54	6.5	101	20.7	9999	1	0	1	1
24	793.5	1.5	0	2.939161922	0	0	2	0	0	2	51	0	78.2	170	28	0	50.29	1	0	54	6.5	101	20.7	9999	1	0	1	1
24	794	2	0	2.815408719	0	0	2	0	0	2	51	0	78.2	170	28	0	50.29	1	0	54	6.5	101	20.7	9999	1	0	1	1
24	796	4	0	2.501435952	0	0	2	0	0	2	51	0	78.2	170	28	0	50.29	1	0	54	6.5	101	20.7	9999	1	0	1	1
24	804	0	8	0	1	1	2	12	54	1	51	0	78.2	170	28	0	50.29	1	0	54	6.5	101	20.7	9999	1	0	1	1
24	1462.8	11.95	0	1.609437912	0	0	2	0	0	2	51	0	78	170	28	0	34.48	1	0	54	6.5	101	9999	9999	1	0	1	1
24	1464	0	8	0	1	1	3	12	95	1	51	0	78	170	28	0	34.48	1	0	54	6.5	101	9999	9999	1	0	1	1
24	1465.5	1.5	0	2.980618636	0	0	3	0	0	2	51	0	78	170	28	0	34.48	1	0	54	6.5	101	9999	9999	1	0	1	1
24	1466	2	0	2.850706502	0	0	3	0	0	2	51	0	78	170	28	0	34.48	1	0	54	6.5	101	9999	9999	1	0	1	1
24	1468	4	0	2.721295428	0	0	3	0	0	2	51	0	78	170	28	0	34.48	1	0	54	6.5	101	9999	9999	1	0	1	1
24	2616	0	5	0	1	1	4	0	0	1	51	0	78	170	28	0	37.26	1	0	54	6.5	101	19.5	9999	1	0	1	1
25	0	0	8	0	1	1	1	12	11	1	53	0	81	170	30	1	7.07	0	0	49	3	2	9999	9999	0	0	0	0
25	142.8	11.95	0	2.48490665	0	0	1	0	0	2	53	0	85	170	30	1	7.89	0	0	49	3	2	9999	9999	0	0	0	0
25	144	0	8	0	1	1	1	0	0	1	53	0	85	170	30	1	7.89	0	0	49	3	2	9999	9999	0	0	0	0
25	144.5	0.5	0	3.46885603	0	0	1	0	0	2	53	0	85	170	30	1	7.89	0	0	49	3	2	9999	9999	0	0	0	0
25	145	1	0	3.411147713	0	0	1	0	0	2	53	0	85	170	30	1	7.89	0	0	49	3	2	9999	9999	0	0	0	0
25	145.5	1.5	0	3.269568939	0	0	1	0	0	2	53	0	85	170	30	1	7.89	0	0	49	3	2	9999	9999	0	0	0	0
25	146	2	0	3.157000421	0	0	1	0	0	2	53	0	85	170	30	1	7.89	0	0	49	3	2	9999	9999	0	0	0	0
25	147	3	0	3.194583132	0	0	1	0	0	2	53	0	85	170	30	1	7.89	0	0	49	3	2	9999	9999	0	0	0	0
25	148	4	0	2.674148649	0	0	1	0	0	2	53	0	85	170	30	1	7.89	0	0	49	3	2	9999	9999	0	0	0	0
25	150	6	0	2.501435952	0	0	1	0	0	2	53	0	85	170	30	1	7.89	0	0	49	3	2	9999	9999	0	0	0	0
25	152	8	0	2.58021683	0	0	1	0	0	2	53	0	85	170	30	1	7.89	0	0	49	3	2	9999	9999	0	0	0	0
25	154.8	11.95	0	2.111424588	0	0	1	0	0	2	53	0	85	170	30	1	7.89	0	0	49	3	2	9999	9999	0	0	0	0
25	156	0	8	0	1	1	1	12	56	1	53	0	85	170	30	1	7.89	0	0	49	3	2	9999	9999	0	0	0	0
25	838.8	11.95	0	1.987874348	0	0	1	0	0	2	53	0	85	170	30	1	95.04	0	0	49	3	2	8.1	9999	0	0	0	1
25	840	0	8	0	1	1	2	0	0	1	53	0	85	170	30	1	95.04	0	0	49	3	2	8.1	9999	0	0	0	1
25	841.5	1.5	0	4.028916757	0	0	2	0	0	2	53	0	85	170	30	1	95.04	0	0	49	3	2	8.1	9999	0	0	0	1
25	842	2	0	3.815512105	0	0	2	0	0	2	53	0	85	170	30	1	95.04	0	0	49	3	2	8.1	9999	0	0	0	1
25	844	4	0	3.126760536	0	0	2	0	0	2	53	0	85	170	30	1	95.04	0	0	49	3	2	8.1	9999	0	0	0	1
25	852	0	8	0	1	1	2	12	58	1	53	0	85	170	30	1	95.04	0	0	49	3	2	8.1	9999	0	0	0	1
25	1558.8	11.95	0	1.931521412	0	0	2	0	0	2	53	0	87	170	30	1	85.22	0	0	49	3	2	13.6	9999	0	0	0	1
25	1560	0	6	0	1	1	3	0	0	1	53	0	87	170	30	1	85.22	0	0	49	3	2	13.6	9999	0	0	0	1
25	1561.5	1.5	0	3.826465117	0	0	3	0	0	2	53	0	87	170	30	1	85.22	0	0	49	3	2	13.6	9999	0	0	0	1
25	1562	2	0	3.815512105	0	0	3	0	0	2	53	0	87	170	30	1	85.22	0	0	49	3	2	13.6	9999	0	0	0	1
25	1564	4	0	3.08190997	0	0	3	0	0	2	53	0	87	170	30	1	85.22	0	0	49	3	2	13.6	9999	0	0	0	1
25	1572	0	6	0	1	1	3	12	54	1	53	0	87	170	30	1	85.22	0	0	49	3	2	13.6	9999	0	0	0	1
25	2230.8	11.95	0	1.435084525	0	0	3	0	0	2	53	0	90	170	30	1	87.81	0	0	49	3	2	19	9999	0	0	0	1
25	2232	0	5	0	1	1	4	0	0	1	53	0	90	170	30	1	87.81	0	0	49	3	2	19	9999	0	0	0	1
25	2233.5	1.5	0	3.222867846	0	0	4	0	0	2	53	0	90	170	30	1	87.81	0	0	49	3	2	19	9999	0	0	0	1
25	2234	2	0	3.404525172	0	0	4	0	0	2	53	0	90	170	30	1	87.81	0	0	49	3	2	19	9999	0	0	0	1
25	2236	4	0	2.809402695	0	0	4	0	0	2	53	0	90	170	30	1	87.81	0	0	49	3	2	19	9999	0	0	0	1
25	2244	0	5	0	1	1	4	12	186	1	53	0	90	170	30	1	87.81	0	0	49	3	2	19	9999	0	0	0	1
25	4486.8	11.95	0	1.998773639	0	0	4	0	0	2	53	0	95	170	30	1	95.92	1	0	49	3	2	7.1	9999	0	0	0	1
25	4488	0	4.5	0	1	1	5	0	0	1	53	0	95	170	30	1	95.92	1	0	49	3	2	7.1	9999	0	0	0	1
25	4489.5	1.5	0	1.882513832	0	0	5	0	0	2	53	0	95	170	30	1	95.92	1	0	49	3	2	7.1	9999	0	0	0	1
25	4490	2	0	2.182674796	0	0	5	0	0	2	53	0	95	170	30	1	95.92	1	0	49	3	2	7.1	9999	0	0	0	1
25	4492	4	0	3.18221184	0	0	5	0	0	2	53	0	95	170	30	1	95.92	1	0	49	3	2	7.1	9999	0	0	0	1
26	0	0	15	0	1	1	1	12	9	1	52	0	107	163	41	1	9.37	0	0	48	3.1	0	9999	9999	0	0	0	0
26	118.8	11.95	0	1.609437912	0	0	1	0	0	2	52	0	109.6	163	41	1	34.66	0	0	48	3.1	0	9999	9999	0	0	0	0
26	120	0	15	0	1	1	1	0	0	1	52	0	109.6	163	41	1	34.66	0	0	48	3.1	0	9999	9999	0	0	0	0
26	120.5	0.5	0	1.85629799	0	0	1	0	0	2	52	0	109.6	163	41	1	34.66	0	0	48	3.1	0	9999	9999	0	0	0	0
26	121	1	0	2.740840024	0	0	1	0	0	2	52	0	109.6	163	41	1	34.66	0	0	48	3.1	0	9999	9999	0	0	0	0
26	121.5	1.5	0	3.173878459	0	0	1	0	0	2	52	0	109.6	163	41	1	34.66	0	0	48	3.1	0	9999	9999	0	0	0	0
26	122	2	0	3.356897123	0	0	1	0	0	2	52	0	109.6	163	41	1	34.66	0	0	48	3.1	0	9999	9999	0	0	0	0
26	123	3	0	2.980618636	0	0	1	0	0	2	52	0	109.6	163	41	1	34.66	0	0	48	3.1	0	9999	9999	0	0	0	0
26	124	4	0	2.525728644	0	0	1	0	0	2	52	0	109.6	163	41	1	34.66	0	0	48	3.1	0	9999	9999	0	0	0	0
26	126	6	0	2.186051277	0	0	1	0	0	2	52	0	109.6	163	41	1	34.66	0	0	48	3.1	0	9999	9999	0	0	0	0
26	128	8	0	1.945910149	0	0	1	0	0	2	52	0	109.6	163	41	1	34.66	0	0	48	3.1	0	9999	9999	0	0	0	0
26	130.8	11.95	0	1.791759469	0	0	1	0	0	2	52	0	109.6	163	41	1	34.66	0	0	48	3.1	0	9999	9999	0	0	0	0
26	132	0	15	0	1	1	1	12	40	1	52	0	109.6	163	41	1	34.66	0	0	48	3.1	0	9999	9999	0	0	0	0
26	622.8	11.95	0	1.960094784	0	0	1	0	0	2	52	0	102.8	163	41	1	73.18	0	0	48	3.1	0	19.6	9999	0	0	0	1
26	624	0	6	0	1	1	2	0	0	1	52	0	102.8	163	41	1	73.18	0	0	48	3.1	0	19.6	9999	0	0	0	1
26	625.5	1.5	0	2.32238772	0	0	2	0	0	2	52	0	102.8	163	41	1	73.18	0	0	48	3.1	0	19.6	9999	0	0	0	1
26	626	2	0	3.258096538	0	0	2	0	0	2	52	0	102.8	163	41	1	73.18	0	0	48	3.1	0	19.6	9999	0	0	0	1
26	628	4	0	2.747270914	0	0	2	0	0	2	52	0	102.8	163	41	1	73.18	0	0	48	3.1	0	19.6	9999	0	0	0	1
26	636	0	6	0	1	1	2	12	40	1	52	0	102.8	163	41	1	73.18	0	0	48	3.1	0	19.6	9999	0	0	0	1
26	1126.8	11.95	0	2.104134154	0	0	2	0	0	2	52	0	103	163	41	1	66.61	1	0	48	3.1	0	19.7	9999	0	0	0	1
26	1128	0	3	0	1	1	3	0	0	1	52	0	103	163	41	1	66.61	1	0	48	3.1	0	19.7	9999	0	0	0	1
26	1129.5	1.5	0	3.058707073	0	0	3	0	0	2	52	0	103	163	41	1	66.61	1	0	48	3.1	0	19.7	9999	0	0	0	1
26	1130	2	0	2.960105096	0	0	3	0	0	2	52	0	103	163	41	1	66.61	1	0	48	3.1	0	19.7	9999	0	0	0	1
26	1132	4	0	2.595254707	0	0	3	0	0	2	52	0	103	163	41	1	66.61	1	0	48	3.1	0	19.7	9999	0	0	0	1
26	1140	0	3	0	1	1	3	12	96	1	52	0	103	163	41	1	66.61	1	0	48	3.1	0	19.7	9999	0	0	0	1
26	2302.8	11.95	0	2.0255132	0	0	3	0	0	2	52	0	109	163	41	1	77.14	0	0	48	3.1	0	29.4	9999	0	0	0	1
26	2304	0	2.5	0	1	1	4	0	0	1	52	0	109	163	41	1	77.14	0	0	48	3.1	0	29.4	9999	0	0	0	1
26	2305.5	1.5	0	1.941615225	0	0	4	0	0	2	52	0	109	163	41	1	77.14	0	0	48	3.1	0	29.4	9999	0	0	0	1
26	2306	2	0	1.95160817	0	0	4	0	0	2	52	0	109	163	41	1	77.14	0	0	48	3.1	0	29.4	9999	0	0	0	1
26	2308	4	0	2.076938411	0	0	4	0	0	2	52	0	109	163	41	1	77.14	0	0	48	3.1	0	29.4	9999	0	0	0	1
26	2316	0	2.5	0	1	1	4	12	184	1	52	0	109	163	41	1	77.14	0	0	48	3.1	0	29.4	9999	0	0	0	1
26	4534.8	11.95	0	2.020222182	0	0	4	0	0	2	52	0	116	163	41	1	68.9	1	0	48	3.1	0	28	9999	1	0	1	1
26	4536	0	2	0	1	1	5	0	0	1	52	0	116	163	41	1	68.9	1	0	48	3.1	0	28	9999	1	0	1	1
26	4537.5	1.5	0	2.747270914	0	0	5	0	0	2	52	0	116	163	41	1	68.9	1	0	48	3.1	0	28	9999	1	0	1	1
26	4538	2	0	2.850706502	0	0	5	0	0	2	52	0	116	163	41	1	68.9	1	0	48	3.1	0	28	9999	1	0	1	1
26	4540	4	0	2.509599262	0	0	5	0	0	2	52	0	116	163	41	1	68.9	1	0	48	3.1	0	28	9999	1	0	1	1
27	0	0	8	0	1	1	1	12	9	1	54	0	60.8	169	22	0	5.85	0	0	53	11.5	86	9999	9999	0	0	0	0
27	118.8	11.95	0	1.648658626	0	0	1	0	0	2	54	0	60	169	22	0	7.5	0	0	53	11.5	86	9999	9999	0	0	0	0
27	120	0	8	0	1	1	1	0	0	1	54	0	60	169	22	0	7.5	0	0	53	11.5	86	9999	9999	0	0	0	0
27	120.5	0.5	0	2.694627181	0	0	1	0	0	2	54	0	60	169	22	0	7.5	0	0	53	11.5	86	9999	9999	0	0	0	0
27	121	1	0	3.391147046	0	0	1	0	0	2	54	0	60	169	22	0	7.5	0	0	53	11.5	86	9999	9999	0	0	0	0
27	121.5	1.5	0	2.602689685	0	0	1	0	0	2	54	0	60	169	22	0	7.5	0	0	53	11.5	86	9999	9999	0	0	0	0
27	122	2	0	2.701361213	0	0	1	0	0	2	54	0	60	169	22	0	7.5	0	0	53	11.5	86	9999	9999	0	0	0	0
27	123	3	0	2.104134154	0	0	1	0	0	2	54	0	60	169	22	0	7.5	0	0	53	11.5	86	9999	9999	0	0	0	0
27	124	4	0	2.272125886	0	0	1	0	0	2	54	0	60	169	22	0	7.5	0	0	53	11.5	86	9999	9999	0	0	0	0
27	126	6	0	1.791759469	0	0	1	0	0	2	54	0	60	169	22	0	7.5	0	0	53	11.5	86	9999	9999	0	0	0	0
27	128	8	0	2.028148247	0	0	1	0	0	2	54	0	60	169	22	0	7.5	0	0	53	11.5	86	9999	9999	0	0	0	0
27	130.8	11.95	0	1.916922612	0	0	1	0	0	2	54	0	60	169	22	0	7.5	0	0	53	11.5	86	9999	9999	0	0	0	0
27	132	0	8	0	1	1	1	12	72	1	54	0	60	169	22	0	7.5	0	0	53	11.5	86	9999	9999	0	0	0	0
27	1006.8	11.95	0	2.272125886	0	0	1	0	0	2	54	0	60	169	22	0	57.55	0	0	53	11.5	86	9999	9999	0	0	0	0
27	1008	0	8	0	1	1	2	0	0	1	54	0	60	169	22	0	57.55	0	0	53	11.5	86	9999	9999	0	0	0	0
27	1009.5	1.5	0	1.791759469	0	0	2	0	0	2	54	0	60	169	22	0	57.55	0	0	53	11.5	86	9999	9999	0	0	0	0
27	1010	2	0	2.028148247	0	0	2	0	0	2	54	0	60	169	22	0	57.55	0	0	53	11.5	86	9999	9999	0	0	0	0
27	1012	4	0	1.916922612	0	0	2	0	0	2	54	0	60	169	22	0	57.55	0	0	53	11.5	86	9999	9999	0	0	0	0
27	1020	0	8	0	1	1	2	12	50	1	54	0	60	169	22	0	57.55	0	0	53	11.5	86	9999	9999	0	0	0	0
27	1630.8	11.95	0	0.78845736	0	0	2	0	0	2	54	0	58.8	169	22	0	44.86	0	0	53	11.5	86	24.6	9999	0	0	0	0
27	1632	0	2	0	1	1	3	0	0	1	54	0	58.8	169	22	0	44.86	0	0	53	11.5	86	24.6	9999	0	0	0	0
27	1633.5	1.5	0	1.960094784	0	0	3	0	0	2	54	0	58.8	169	22	0	44.86	0	0	53	11.5	86	24.6	9999	0	0	0	0
27	1634	2	0	1.667706821	0	0	3	0	0	2	54	0	58.8	169	22	0	44.86	0	0	53	11.5	86	24.6	9999	0	0	0	0
27	1636	4	0	1.410986974	0	0	3	0	0	2	54	0	58.8	169	22	0	44.86	0	0	53	11.5	86	24.6	9999	0	0	0	0
27	1644	0	2	0	1	1	3	12	54	1	54	0	58.8	169	22	0	44.86	0	0	53	11.5	86	24.6	9999	0	0	0	0
27	2302.8	11.95	0	2.493205453	0	0	3	0	0	2	54	0	63.7	169	22	0	48	0	0	53	11.5	86	29.1	9999	0	0	0	0
27	2304	0	2	0	1	1	4	0	0	1	54	0	63.7	169	22	0	48	0	0	53	11.5	86	29.1	9999	0	0	0	0
27	2305.5	1.5	0	2.397895273	0	0	4	0	0	2	54	0	63.7	169	22	0	48	0	0	53	11.5	86	29.1	9999	0	0	0	0
27	2306	2	0	3.265759411	0	0	4	0	0	2	54	0	63.7	169	22	0	48	0	0	53	11.5	86	29.1	9999	0	0	0	0
27	2308	4	0	3.832979798	0	0	4	0	0	2	54	0	63.7	169	22	0	48	0	0	53	11.5	86	29.1	9999	0	0	0	0
27	2316	0	2	0	1	1	4	12	150	1	54	0	63.7	169	22	0	48	0	0	53	11.5	86	29.1	9999	0	0	0	0
27	4126.8	11.95	0	1.495148766	0	0	4	0	0	2	54	0	58.3	169	22	0	65.79	0	0	53	11.5	86	22.1	9999	0	0	0	0
27	4128	0	1	0	1	1	5	0	0	1	54	0	58.3	169	22	0	65.79	0	0	53	11.5	86	22.1	9999	0	0	0	0
27	4129.5	1.5	0	2.433613355	0	0	5	0	0	2	54	0	58.3	169	22	0	65.79	0	0	53	11.5	86	22.1	9999	0	0	0	0
27	4130	2	0	2.190535589	0	0	5	0	0	2	54	0	58.3	169	22	0	65.79	0	0	53	11.5	86	22.1	9999	0	0	0	0
27	4132	4	0	1.89761986	0	0	5	0	0	2	54	0	58.3	169	22	0	65.79	0	0	53	11.5	86	22.1	9999	0	0	0	0
28	0	0	3	0	1	1	1	12	9	1	46	1	71.5	171	24	1	4.16	0	0	47	3.1	1.5	9999	0	0	0	0	0
28	118.8	11.95	0	1.609437912	0	0	1	0	0	2	46	1	74	171	24	1	25.41	0	0	47	3.1	1.5	9999	0	0	0	0	0
28	120	0	3	0	1	1	1	0	0	1	46	1	74	171	24	1	25.41	0	0	47	3.1	1.5	9999	0	0	0	0	0
28	120.5	0.5	0	1.504077397	0	0	1	0	0	2	46	1	74	171	24	1	25.41	0	0	47	3.1	1.5	9999	0	0	0	0	0
28	121	1	0	1.740466175	0	0	1	0	0	2	46	1	74	171	24	1	25.41	0	0	47	3.1	1.5	9999	0	0	0	0	0
28	121.5	1.5	0	1.931521412	0	0	1	0	0	2	46	1	74	171	24	1	25.41	0	0	47	3.1	1.5	9999	0	0	0	0	0
28	122	2	0	1.887069649	0	0	1	0	0	2	46	1	74	171	24	1	25.41	0	0	47	3.1	1.5	9999	0	0	0	0	0
28	123	3	0	1.774952351	0	0	1	0	0	2	46	1	74	171	24	1	25.41	0	0	47	3.1	1.5	9999	0	0	0	0	0
28	124	4	0	1.808288771	0	0	1	0	0	2	46	1	74	171	24	1	25.41	0	0	47	3.1	1.5	9999	0	0	0	0	0
28	126	6	0	1.609437912	0	0	1	0	0	2	46	1	74	171	24	1	25.41	0	0	47	3.1	1.5	9999	0	0	0	0	0
28	128	8	0	1.435084525	0	0	1	0	0	2	46	1	74	171	24	1	25.41	0	0	47	3.1	1.5	9999	0	0	0	0	0
28	132	0	3	0	1	1	1	12	56	1	46	1	74	171	24	1	25.41	0	0	47	3.1	1.5	9999	0	0	0	0	0
28	814.8	11.95	0	2.58021683	0	0	1	0	0	2	46	1	68.4	171	24	1	49.96	0	0	47	3.1	1.5	17.1	0	0	0	0	0
28	816	0	7	0	1	1	2	0	0	1	46	1	68.4	171	24	1	49.96	0	0	47	3.1	1.5	17.1	0	0	0	0	0
28	817.5	1.5	0	3.0301337	0	0	2	0	0	2	46	1	68.4	171	24	1	49.96	0	0	47	3.1	1.5	17.1	0	0	0	0	0
28	818	2	0	3.214867803	0	0	2	0	0	2	46	1	68.4	171	24	1	49.96	0	0	47	3.1	1.5	17.1	0	0	0	0	0
28	820	4	0	3.058707073	0	0	2	0	0	2	46	1	68.4	171	24	1	49.96	0	0	47	3.1	1.5	17.1	0	0	0	0	0
28	828	0	7	0	1	1	2	12	54	1	46	1	68.4	171	24	1	49.96	0	0	47	3.1	1.5	17.1	0	0	0	0	0
28	1486.8	11.95	0	1.589235205	0	0	2	0	0	2	46	1	67.9	171	24	1	64.94	1	0	47	3.1	1.5	30.2	0	0	0	0	0
28	1488	0	2	0	1	1	3	0	0	1	46	1	67.9	171	24	1	64.94	1	0	47	3.1	1.5	30.2	0	0	0	0	0
28	1489.5	1.5	0	2.415913778	0	0	3	0	0	2	46	1	67.9	171	24	1	64.94	1	0	47	3.1	1.5	30.2	0	0	0	0	0
28	1490	2	0	2.370243741	0	0	3	0	0	2	46	1	67.9	171	24	1	64.94	1	0	47	3.1	1.5	30.2	0	0	0	0	0
28	1492	4	0	1.887069649	0	0	3	0	0	2	46	1	67.9	171	24	1	64.94	1	0	47	3.1	1.5	30.2	0	0	0	0	0
28	1500	0	2	0	1	1	3	12	70	1	46	1	67.9	171	24	1	64.94	1	0	47	3.1	1.5	30.2	0	0	0	0	0
28	2350.8	11.95	0	1.410986974	0	0	3	0	0	2	46	1	67	171	24	1	62.44	0	0	47	3.1	1.5	9999	0	0	0	0	0
28	2352	0	2	0	1	1	4	0	0	1	46	1	67	171	24	1	62.44	0	0	47	3.1	1.5	9999	0	0	0	0	0
28	2353.5	1.5	0	2.208274414	0	0	4	0	0	2	46	1	67	171	24	1	62.44	0	0	47	3.1	1.5	9999	0	0	0	0	0
28	2354	2	0	2.140066163	0	0	4	0	0	2	46	1	67	171	24	1	62.44	0	0	47	3.1	1.5	9999	0	0	0	0	0
28	2356	4	0	2.091864062	0	0	4	0	0	2	46	1	67	171	24	1	62.44	0	0	47	3.1	1.5	9999	0	0	0	0	0
28	2364	0	2	0	1	1	4	12	164	1	46	1	67	171	24	1	62.44	0	0	47	3.1	1.5	9999	0	0	0	0	0
28	4342.8	11.95	0	1.648658626	0	0	4	0	0	2	46	1	66.2	171	24	1	63.9	0	0	47	3.1	1.5	9999	0	0	0	0	0
28	4344	0	2	0	1	1	5	0	0	1	46	1	66.2	171	24	1	63.9	0	0	47	3.1	1.5	9999	0	0	0	0	0
28	4345.5	1.5	0	2.646174797	0	0	5	0	0	2	46	1	66.2	171	24	1	63.9	0	0	47	3.1	1.5	9999	0	0	0	0	0
28	4346	2	0	2.595254707	0	0	5	0	0	2	46	1	66.2	171	24	1	63.9	0	0	47	3.1	1.5	9999	0	0	0	0	0
28	4348	4	0	2.104134154	0	0	5	0	0	2	46	1	66.2	171	24	1	63.9	0	0	47	3.1	1.5	9999	0	0	0	0	0
29	0	0	8	0	1	1	1	12	7	1	54	0	94.5	176	30	0	6.56	0	0	59	15.6	82	9999	0	0	0	0	0
29	94.8	11.95	0	2.282382386	0	0	1	0	0	2	54	0	99.3	176	30	0	4.15	0	0	59	15.6	82	9999	0	0	0	0	0
29	96	0	8	0	1	1	1	0	0	1	54	0	99.3	176	30	0	4.15	0	0	59	15.6	82	9999	0	0	0	0	0
29	96.5	0.5	0	2.839078464	0	0	1	0	0	2	54	0	99.3	176	30	0	4.15	0	0	59	15.6	82	9999	0	0	0	0	0
29	97	1	0	3.363841595	0	0	1	0	0	2	54	0	99.3	176	30	0	4.15	0	0	59	15.6	82	9999	0	0	0	0	0
29	97.5	1.5	0	3.61361697	0	0	1	0	0	2	54	0	99.3	176	30	0	4.15	0	0	59	15.6	82	9999	0	0	0	0	0
29	98	2	0	3.73289634	0	0	1	0	0	2	54	0	99.3	176	30	0	4.15	0	0	59	15.6	82	9999	0	0	0	0	0
29	99	3	0	3.83081295	0	0	1	0	0	2	54	0	99.3	176	30	0	4.15	0	0	59	15.6	82	9999	0	0	0	0	0
29	100	4	0	3.433987204	0	0	1	0	0	2	54	0	99.3	176	30	0	4.15	0	0	59	15.6	82	9999	0	0	0	0	0
29	102	6	0	2.862200881	0	0	1	0	0	2	54	0	99.3	176	30	0	4.15	0	0	59	15.6	82	9999	0	0	0	0	0
29	104	8	0	2.809402695	0	0	1	0	0	2	54	0	99.3	176	30	0	4.15	0	0	59	15.6	82	9999	0	0	0	0	0
29	106.8	11.95	0	2.617395833	0	0	1	0	0	2	54	0	99.3	176	30	0	4.15	0	0	59	15.6	82	9999	0	0	0	0	0
29	108	0	8	0	1	1	1	12	52	1	54	0	99.3	176	30	0	4.15	0	0	59	15.6	82	9999	0	0	0	0	0
29	742.8	11.95	0	1.589235205	0	0	1	0	0	2	54	0	100	176	30	0	9.28	0	1	59	15.6	82	9999	0	0	0	0	0
29	744	0	0.75	0	1	1	2	0	0	1	54	0	100	176	30	0	9.28	0	1	59	15.6	82	9999	0	0	0	0	0
29	745.5	1.5	0	1.871802177	0	0	2	0	0	2	54	0	100	176	30	0	9.28	0	1	59	15.6	82	9999	0	0	0	0	0
29	746	2	0	1.902107526	0	0	2	0	0	2	54	0	100	176	30	0	9.28	0	1	59	15.6	82	9999	0	0	0	0	0
29	748	4	0	1.824549292	0	0	2	0	0	2	54	0	100	176	30	0	9.28	0	1	59	15.6	82	9999	0	0	0	0	0
29	756	0	0.75	0	1	1	2	12	56	1	54	0	100	176	30	0	9.28	0	1	59	15.6	82	9999	0	0	0	0	0
29	1438.8	11.95	0	1.945910149	0	0	2	0	0	2	54	0	86.5	176	30	0	12.86	1	1	59	15.6	82	9999	0	0	0	0	0
29	1440	0	1.5	0	1	1	3	0	0	1	54	0	86.5	176	30	0	12.86	1	1	59	15.6	82	9999	0	0	0	0	0
29	1441.5	1.5	0	2.451005098	0	0	3	0	0	2	54	0	86.5	176	30	0	12.86	1	1	59	15.6	82	9999	0	0	0	0	0
29	1442	2	0	2.397895273	0	0	3	0	0	2	54	0	86.5	176	30	0	12.86	1	1	59	15.6	82	9999	0	0	0	0	0
29	1444	4	0	2.272125886	0	0	3	0	0	2	54	0	86.5	176	30	0	12.86	1	1	59	15.6	82	9999	0	0	0	0	0
30	0	0	7	0	1	1	1	12	9	1	55	0	63	168	22	1	7.59	0	0	50	2.1	4	9999	0	0	0	0	0
30	118.8	11.95	0	1.648658626	0	0	1	0	0	2	55	0	63	168	22	1	38.38	0	0	50	2.1	4	9999	0	0	0	0	0
30	120	0	7	0	1	1	1	0	0	1	55	0	63	168	22	1	38.38	0	0	50	2.1	4	9999	0	0	0	0	0
30	120.5	0.5	0	2.960105096	0	0	1	0	0	2	55	0	63	168	22	1	38.38	0	0	50	2.1	4	9999	0	0	0	0	0
30	121	1	0	2.995732274	0	0	1	0	0	2	55	0	63	168	22	1	38.38	0	0	50	2.1	4	9999	0	0	0	0	0
30	121.5	1.5	0	2.701361213	0	0	1	0	0	2	55	0	63	168	22	1	38.38	0	0	50	2.1	4	9999	0	0	0	0	0
30	122	2	0	2.442347035	0	0	1	0	0	2	55	0	63	168	22	1	38.38	0	0	50	2.1	4	9999	0	0	0	0	0
30	123	3	0	2.197224577	0	0	1	0	0	2	55	0	63	168	22	1	38.38	0	0	50	2.1	4	9999	0	0	0	0	0
30	124	4	0	1.945910149	0	0	1	0	0	2	55	0	63	168	22	1	38.38	0	0	50	2.1	4	9999	0	0	0	0	0
30	126	6	0	2.163323026	0	0	1	0	0	2	55	0	63	168	22	1	38.38	0	0	50	2.1	4	9999	0	0	0	0	0
30	128	8	0	1.547562509	0	0	1	0	0	2	55	0	63	168	22	1	38.38	0	0	50	2.1	4	9999	0	0	0	0	0
30	130.8	11.95	0	1.458615023	0	0	1	0	0	2	55	0	63	168	22	1	38.38	0	0	50	2.1	4	9999	0	0	0	0	0
30	132	0	7	0	1	1	1	12	54	1	55	0	63	168	22	1	38.38	0	0	50	2.1	4	9999	0	0	0	0	0
30	790.8	11.95	0	2.066862759	0	0	1	0	0	2	55	0	62.5	168	22	1	59.85	0	0	50	2.1	4	14.8	0	0	0	0	0
30	792	0	6	0	1	1	2	0	0	1	55	0	62.5	168	22	1	59.85	0	0	50	2.1	4	14.8	0	0	0	0	0
30	793.5	1.5	0	1.931521412	0	0	2	0	0	2	55	0	62.5	168	22	1	59.85	0	0	50	2.1	4	14.8	0	0	0	0	0
30	794	2	0	1.960094784	0	0	2	0	0	2	55	0	62.5	168	22	1	59.85	0	0	50	2.1	4	14.8	0	0	0	0	0
30	796	4	0	1.808288771	0	0	2	0	0	2	55	0	62.5	168	22	1	59.85	0	0	50	2.1	4	14.8	0	0	0	0	0
30	804	0	6	0	1	1	2	12	58	1	55	0	62.5	168	22	1	59.85	0	0	50	2.1	4	14.8	0	0	0	0	0
30	1510.8	11.95	0	1.960094784	0	0	2	0	0	2	55	0	63	168	22	1	57.82	0	0	50	2.1	4	18.4	0	0	0	0	0
30	1512	0	6	0	1	1	3	0	0	1	55	0	63	168	22	1	57.82	0	0	50	2.1	4	18.4	0	0	0	0	0
30	1513.5	1.5	0	2.028148247	0	0	3	0	0	2	55	0	63	168	22	1	57.82	0	0	50	2.1	4	18.4	0	0	0	0	0
30	1514	2	0	1.931521412	0	0	3	0	0	2	55	0	63	168	22	1	57.82	0	0	50	2.1	4	18.4	0	0	0	0	0
30	1516	4	0	1.85629799	0	0	3	0	0	2	55	0	63	168	22	1	57.82	0	0	50	2.1	4	18.4	0	0	0	0	0
30	1524	0	6	0	1	1	3	12	64	1	55	0	63	168	22	1	57.82	0	0	50	2.1	4	18.4	0	0	0	0	0
30	2302.8	11.95	0	1.987874348	0	0	3	0	0	2	55	0	63	168	22	1	55.92	0	0	50	2.1	4	10.7	0	0	0	0	0
30	2304	0	5	0	1	1	4	0	0	1	55	0	63	168	22	1	55.92	0	0	50	2.1	4	10.7	0	0	0	0	0
30	2305.5	1.5	0	1.931521412	0	0	4	0	0	2	55	0	63	168	22	1	55.92	0	0	50	2.1	4	10.7	0	0	0	0	0
30	2306	2	0	1.945910149	0	0	4	0	0	2	55	0	63	168	22	1	55.92	0	0	50	2.1	4	10.7	0	0	0	0	0
30	2308	4	0	1.840549633	0	0	4	0	0	2	55	0	63	168	22	1	55.92	0	0	50	2.1	4	10.7	0	0	0	0	0
30	2316	0	5	0	1	1	4	12	172	1	55	0	63	168	22	1	55.92	0	0	50	2.1	4	10.7	0	0	0	0	0
30	4390.8	11.95	0	1.840549633	0	0	4	0	0	2	55	0	62.5	168	22	1	64.33	0	0	50	2.1	4	12.5	0	0	0	0	0
30	4392	0	4	0	1	1	5	0	0	1	55	0	62.5	168	22	1	64.33	0	0	50	2.1	4	12.5	0	0	0	0	0
30	4393.5	1.5	0	3.698829785	0	0	5	0	0	2	55	0	62.5	168	22	1	64.33	0	0	50	2.1	4	12.5	0	0	0	0	0
30	4394	2	0	3.33220451	0	0	5	0	0	2	55	0	62.5	168	22	1	64.33	0	0	50	2.1	4	12.5	0	0	0	0	0
30	4396	4	0	2.433613355	0	0	5	0	0	2	55	0	62.5	168	22	1	64.33	0	0	50	2.1	4	12.5	0	0	0	0	0
31	0	0	8.5	0	1	1	1	12	7	1	53	1	63	167	23	0	4.71	0	0	62	6.5	80.5	9999	0	0	0	0	0
31	94.8	11.95	0	1.774952351	0	0	1	0	0	2	53	1	63	167	23	0	5.7	0	0	62	6.5	80.5	9999	0	0	0	0	0
31	96	0	8.5	0	1	1	1	0	0	1	53	1	63	167	23	0	5.7	0	0	62	6.5	80.5	9999	0	0	0	0	0
31	96.5	0.5	0	2.610069793	0	0	1	0	0	2	53	1	63	167	23	0	5.7	0	0	62	6.5	80.5	9999	0	0	0	0	0
31	97	1	0	3.858622229	0	0	1	0	0	2	53	1	63	167	23	0	5.7	0	0	62	6.5	80.5	9999	0	0	0	0	0
31	97.5	1.5	0	3.811097087	0	0	1	0	0	2	53	1	63	167	23	0	5.7	0	0	62	6.5	80.5	9999	0	0	0	0	0
31	98	2	0	3.765840495	0	0	1	0	0	2	53	1	63	167	23	0	5.7	0	0	62	6.5	80.5	9999	0	0	0	0	0
31	99	3	0	3.173878459	0	0	1	0	0	2	53	1	63	167	23	0	5.7	0	0	62	6.5	80.5	9999	0	0	0	0	0
31	100	4	0	2.87356464	0	0	1	0	0	2	53	1	63	167	23	0	5.7	0	0	62	6.5	80.5	9999	0	0	0	0	0
31	102	6	0	2.517696473	0	0	1	0	0	2	53	1	63	167	23	0	5.7	0	0	62	6.5	80.5	9999	0	0	0	0	0
31	104	8	0	2.312535424	0	0	1	0	0	2	53	1	63	167	23	0	5.7	0	0	62	6.5	80.5	9999	0	0	0	0	0
31	106.8	11.95	0	2.091864062	0	0	1	0	0	2	53	1	63	167	23	0	5.7	0	0	62	6.5	80.5	9999	0	0	0	0	0
31	108	0	8.5	0	1	1	1	12	62	1	53	1	63	167	23	0	5.7	0	0	62	6.5	80.5	9999	0	0	0	0	0
31	862.8	11.95	0	3.46885603	0	0	1	0	0	2	53	1	64.7	167	23	0	19.85	0	0	62	6.5	80.5	5.9	0	0	0	0	0
31	864	0	8	0	1	1	2	0	0	1	53	1	64.7	167	23	0	19.85	0	0	62	6.5	80.5	5.9	0	0	0	0	0
31	865.5	1.5	0	3.730501129	0	0	2	0	0	2	53	1	64.7	167	23	0	19.85	0	0	62	6.5	80.5	5.9	0	0	0	0	0
31	866	2	0	3.735285827	0	0	2	0	0	2	53	1	64.7	167	23	0	19.85	0	0	62	6.5	80.5	5.9	0	0	0	0	0
31	868	4	0	3.60004824	0	0	2	0	0	2	53	1	64.7	167	23	0	19.85	0	0	62	6.5	80.5	5.9	0	0	0	0	0
31	876	0	8	0	1	1	2	12	54	1	53	1	64.7	167	23	0	19.85	0	0	62	6.5	80.5	5.9	0	0	0	0	0
31	1534.8	11.95	0	2.219203484	0	0	2	0	0	2	53	1	64.3	167	23	0	38.91	1	0	62	6.5	80.5	21.7	0	1	0	1	0
31	1536	0	6	0	1	1	3	0	0	1	53	1	64.3	167	23	0	38.91	1	0	62	6.5	80.5	21.7	0	1	0	1	0
31	1537.5	1.5	0	2.501435952	0	0	3	0	0	2	53	1	64.3	167	23	0	38.91	1	0	62	6.5	80.5	21.7	0	1	0	1	0
31	1538	2	0	2.708050201	0	0	3	0	0	2	53	1	64.3	167	23	0	38.91	1	0	62	6.5	80.5	21.7	0	1	0	1	0
31	1540	4	0	2.923161581	0	0	3	0	0	2	53	1	64.3	167	23	0	38.91	1	0	62	6.5	80.5	21.7	0	1	0	1	0
31	1548	0	6	0	1	1	3	12	54	1	53	1	64.3	167	23	0	38.91	1	0	62	6.5	80.5	21.7	0	1	0	1	0
31	2206.8	11.95	0	3.499533282	0	0	3	0	0	2	53	1	65	167	23	0	44.75	1	0	62	6.5	80.5	13.2	0	1	0	1	0
31	2208	0	4	0	1	1	4	0	0	1	53	1	65	167	23	0	44.75	1	0	62	6.5	80.5	13.2	0	1	0	1	0
31	2209.5	1.5	0	2.850706502	0	0	4	0	0	2	53	1	65	167	23	0	44.75	1	0	62	6.5	80.5	13.2	0	1	0	1	0
31	2210	2	0	3.777348102	0	0	4	0	0	2	53	1	65	167	23	0	44.75	1	0	62	6.5	80.5	13.2	0	1	0	1	0
31	2212	4	0	2.219203484	0	0	4	0	0	2	53	1	65	167	23	0	44.75	1	0	62	6.5	80.5	13.2	0	1	0	1	0
31	2220	0	4	0	1	1	4	12	180	1	53	1	65	167	23	0	44.75	1	0	62	6.5	80.5	13.2	0	1	0	1	0
31	4390.8	11.95	0	1.526056303	0	0	4	0	0	2	53	1	66.5	167	23	0	41.47	1	0	62	6.5	80.5	12.9	0	1	0	1	0
31	4392	0	2	0	1	1	5	0	0	1	53	1	66.5	167	23	0	41.47	1	0	62	6.5	80.5	12.9	0	1	0	1	0
31	4393.5	1.5	0	2.879198457	0	0	5	0	0	2	53	1	66.5	167	23	0	41.47	1	0	62	6.5	80.5	12.9	0	1	0	1	0
31	4394	2	0	2.850706502	0	0	5	0	0	2	53	1	66.5	167	23	0	41.47	1	0	62	6.5	80.5	12.9	0	1	0	1	0
31	4396	4	0	2.451005098	0	0	5	0	0	2	53	1	66.5	167	23	0	41.47	1	0	62	6.5	80.5	12.9	0	1	0	1	0
32	0	0	9	0	1	1	1	12	9	1	29	0	106	190	30	1	12.06	0	0	29	3.1	16.5	9999	0	0	0	0	0
32	118.8	11.95	0	2.079441542	0	0	1	0	0	2	29	0	107.3	190	30	1	66.98	0	0	29	3.1	16.5	9999	0	0	0	0	0
32	120	0	9	0	1	1	1	0	0	1	29	0	107.3	190	30	1	66.98	0	0	29	3.1	16.5	9999	0	0	0	0	0
32	120.5	0.5	0	2.862200881	0	0	1	0	0	2	29	0	107.3	190	30	1	66.98	0	0	29	3.1	16.5	9999	0	0	0	0	0
32	121	1	0	3.605497845	0	0	1	0	0	2	29	0	107.3	190	30	1	66.98	0	0	29	3.1	16.5	9999	0	0	0	0	0
32	121.5	1.5	0	3.346389145	0	0	1	0	0	2	29	0	107.3	190	30	1	66.98	0	0	29	3.1	16.5	9999	0	0	0	0	0
32	122	2	0	3.08190997	0	0	1	0	0	2	29	0	107.3	190	30	1	66.98	0	0	29	3.1	16.5	9999	0	0	0	0	0
32	123	3	0	3.010620886	0	0	1	0	0	2	29	0	107.3	190	30	1	66.98	0	0	29	3.1	16.5	9999	0	0	0	0	0
32	124	4	0	2.63905733	0	0	1	0	0	2	29	0	107.3	190	30	1	66.98	0	0	29	3.1	16.5	9999	0	0	0	0	0
32	126	6	0	2.379546134	0	0	1	0	0	2	29	0	107.3	190	30	1	66.98	0	0	29	3.1	16.5	9999	0	0	0	0	0
32	128	8	0	2.302585093	0	0	1	0	0	2	29	0	107.3	190	30	1	66.98	0	0	29	3.1	16.5	9999	0	0	0	0	0
32	130.8	11.95	0	2.054123734	0	0	1	0	0	2	29	0	107.3	190	30	1	66.98	0	0	29	3.1	16.5	9999	0	0	0	0	0
32	132	0	9	0	1	1	1	12	58	1	29	0	107.3	190	30	1	66.98	0	0	29	3.1	16.5	9999	0	0	0	0	0
32	838.8	11.95	0	2.186051277	0	0	1	0	0	2	29	0	108.2	190	30	1	75.35	0	0	29	3.1	16.5	25.4	0	0	0	0	0
32	840	0	5	0	1	1	2	0	0	1	29	0	108.2	190	30	1	75.35	0	0	29	3.1	16.5	25.4	0	0	0	0	0
32	841.5	1.5	0	3.246490992	0	0	2	0	0	2	29	0	108.2	190	30	1	75.35	0	0	29	3.1	16.5	25.4	0	0	0	0	0
32	842	2	0	3.481240089	0	0	2	0	0	2	29	0	108.2	190	30	1	75.35	0	0	29	3.1	16.5	25.4	0	0	0	0	0
32	844	4	0	3.063390922	0	0	2	0	0	2	29	0	108.2	190	30	1	75.35	0	0	29	3.1	16.5	25.4	0	0	0	0	0
32	852	0	5	0	1	1	2	12	58	1	29	0	108.2	190	30	1	75.35	0	0	29	3.1	16.5	25.4	0	0	0	0	0
32	1558.8	11.95	0	2.549445171	0	0	2	0	0	2	29	0	109.5	190	30	1	61.4	1	0	29	3.1	16.5	27.8	0	1	0	1	0
32	1560	0	5	0	1	1	3	0	0	1	29	0	109.5	190	30	1	61.4	1	0	29	3.1	16.5	27.8	0	1	0	1	0
32	1561.5	1.5	0	2.509599262	0	0	3	0	0	2	29	0	109.5	190	30	1	61.4	1	0	29	3.1	16.5	27.8	0	1	0	1	0
32	1562	2	0	2.4765384	0	0	3	0	0	2	29	0	109.5	190	30	1	61.4	1	0	29	3.1	16.5	27.8	0	1	0	1	0
32	1564	4	0	2.379546134	0	0	3	0	0	2	29	0	109.5	190	30	1	61.4	1	0	29	3.1	16.5	27.8	0	1	0	1	0
32	1572	0	5	0	1	1	3	12	54	1	29	0	109.5	190	30	1	61.4	1	0	29	3.1	16.5	27.8	0	1	0	1	0
32	2230.8	11.95	0	2.451005098	0	0	3	0	0	2	29	0	96	190	30	1	57.05	1	0	29	3.1	16.5	13.1	0	1	0	1	0
32	2232	0	3.5	0	1	1	4	0	0	1	29	0	96	190	30	1	57.05	1	0	29	3.1	16.5	13.1	0	1	0	1	0
32	2233.5	1.5	0	3.104586678	0	0	4	0	0	2	29	0	96	190	30	1	57.05	1	0	29	3.1	16.5	13.1	0	1	0	1	0
32	2234	2	0	3.113515309	0	0	4	0	0	2	29	0	96	190	30	1	57.05	1	0	29	3.1	16.5	13.1	0	1	0	1	0
32	2236	4	0	2.734367509	0	0	4	0	0	2	29	0	96	190	30	1	57.05	1	0	29	3.1	16.5	13.1	0	1	0	1	0
32	2244	0	3.5	0	1	1	4	12	166	1	29	0	96	190	30	1	57.05	1	0	29	3.1	16.5	13.1	0	1	0	1	0
32	4246.8	11.95	0	1.987874348	0	0	4	0	0	2	29	0	112.2	190	30	1	75	0	0	29	3.1	16.5	23.1	0	0	0	0	0
32	4248	0	6.25	0	1	1	5	0	0	1	29	0	112.2	190	30	1	75	0	0	29	3.1	16.5	23.1	0	0	0	0	0
32	4249.5	1.5	0	2.727852828	0	0	5	0	0	2	29	0	112.2	190	30	1	75	0	0	29	3.1	16.5	23.1	0	0	0	0	0
32	4250	2	0	2.667228207	0	0	5	0	0	2	29	0	112.2	190	30	1	75	0	0	29	3.1	16.5	23.1	0	0	0	0	0
32	4252	4	0	2.406945108	0	0	5	0	0	2	29	0	112.2	190	30	1	75	0	0	29	3.1	16.5	23.1	0	0	0	0	0
33	0	0	9	0	1	1	1	12	9	1	40	0	89	176	30	0	9.42	0	0	14	22.3	33.5	9999	0	0	0	0	0
33	118.8	11.95	0	2.312535424	0	0	1	0	0	2	40	0	96.9	176	30	0	8.41	0	0	14	22.3	33.5	9999	0	0	0	0	0
33	120	0	5	0	1	1	1	0	0	1	40	0	96.9	176	30	0	8.41	0	0	14	22.3	33.5	9999	0	0	0	0	0
33	120.5	0.5	0	3.594568775	0	0	1	0	0	2	40	0	96.9	176	30	0	8.41	0	0	14	22.3	33.5	9999	0	0	0	0	0
33	121	1	0	3.555348061	0	0	1	0	0	2	40	0	96.9	176	30	0	8.41	0	0	14	22.3	33.5	9999	0	0	0	0	0
33	121.5	1.5	0	3.33220451	0	0	1	0	0	2	40	0	96.9	176	30	0	8.41	0	0	14	22.3	33.5	9999	0	0	0	0	0
33	122	2	0	2.93385687	0	0	1	0	0	2	40	0	96.9	176	30	0	8.41	0	0	14	22.3	33.5	9999	0	0	0	0	0
33	123	3	0	2.833213344	0	0	1	0	0	2	40	0	96.9	176	30	0	8.41	0	0	14	22.3	33.5	9999	0	0	0	0	0
33	124	4	0	2.48490665	0	0	1	0	0	2	40	0	96.9	176	30	0	8.41	0	0	14	22.3	33.5	9999	0	0	0	0	0
33	126	6	0	2.541601993	0	0	1	0	0	2	40	0	96.9	176	30	0	8.41	0	0	14	22.3	33.5	9999	0	0	0	0	0
33	128	8	0	2.312535424	0	0	1	0	0	2	40	0	96.9	176	30	0	8.41	0	0	14	22.3	33.5	9999	0	0	0	0	0
33	132	0	5	0	1	1	1	12	68	1	40	0	96.9	176	30	0	8.41	0	0	14	22.3	33.5	9999	0	0	0	0	0
33	958.8	11.95	0	2.140066163	0	0	1	0	0	2	40	0	89	176	30	0	90.04	0	0	14	22.3	33.5	19.9	0	0	0	0	0
33	960	0	1.5	0	1	1	2	0	0	1	40	0	89	176	30	0	90.04	0	0	14	22.3	33.5	19.9	0	0	0	0	0
33	961.5	1.5	0	2.525728644	0	0	2	0	0	2	40	0	89	176	30	0	90.04	0	0	14	22.3	33.5	19.9	0	0	0	0	0
33	962	2	0	2.708050201	0	0	2	0	0	2	40	0	89	176	30	0	90.04	0	0	14	22.3	33.5	19.9	0	0	0	0	0
33	964	4	0	2.694627181	0	0	2	0	0	2	40	0	89	176	30	0	90.04	0	0	14	22.3	33.5	19.9	0	0	0	0	0
33	972	0	1.5	0	1	1	2	12	54	1	40	0	89	176	30	0	90.04	0	0	14	22.3	33.5	19.9	0	0	0	0	0
33	1630.8	11.95	0	1.840549633	0	0	2	0	0	2	40	0	89.8	176	30	0	99.33	0	0	14	22.3	33.5	36.3	0	0	0	0	0
33	1632	0	1.5	0	1	1	3	0	0	1	40	0	89.8	176	30	0	99.33	0	0	14	22.3	33.5	36.3	0	0	0	0	0
33	1633.5	1.5	0	2.727852828	0	0	3	0	0	2	40	0	89.8	176	30	0	99.33	0	0	14	22.3	33.5	36.3	0	0	0	0	0
33	1634	2	0	2.76000994	0	0	3	0	0	2	40	0	89.8	176	30	0	99.33	0	0	14	22.3	33.5	36.3	0	0	0	0	0
33	1636	4	0	2.272125886	0	0	3	0	0	2	40	0	89.8	176	30	0	99.33	0	0	14	22.3	33.5	36.3	0	0	0	0	0
33	1644	0	1.5	0	1	1	3	12	68	1	40	0	89.8	176	30	0	99.33	0	0	14	22.3	33.5	36.3	0	0	0	0	0
33	2470.8	11.95	0	2.041220329	0	0	3	0	0	2	40	0	91.4	176	30	0	78.8	1	0	14	22.3	33.5	22.6	0	1	1	0	0
33	2472	0	1.5	0	1	1	4	0	0	1	40	0	91.4	176	30	0	78.8	1	0	14	22.3	33.5	22.6	0	1	1	0	0
33	2473.5	1.5	0	2.595254707	0	0	4	0	0	2	40	0	91.4	176	30	0	78.8	1	0	14	22.3	33.5	22.6	0	1	1	0	0
33	2474	2	0	2.557227311	0	0	4	0	0	2	40	0	91.4	176	30	0	78.8	1	0	14	22.3	33.5	22.6	0	1	1	0	0
33	2476	4	0	2.360854001	0	0	4	0	0	2	40	0	91.4	176	30	0	78.8	1	0	14	22.3	33.5	22.6	0	1	1	0	0
33	2484	0	1.5	0	1	1	4	12	152	1	40	0	91.4	176	30	0	78.8	1	0	14	22.3	33.5	22.6	0	1	1	0	0
33	4318.8	11.95	0	2.272125886	0	0	4	0	0	2	40	0	93.2	176	30	0	78.8	0	0	14	22.3	33.5	22.5	0	0	0	0	0
33	4320	0	1.5	0	1	1	5	0	0	1	40	0	93.2	176	30	0	78.8	0	0	14	22.3	33.5	22.5	0	0	0	0	0
33	4321.5	1.5	0	2.747270914	0	0	5	0	0	2	40	0	93.2	176	30	0	78.8	0	0	14	22.3	33.5	22.5	0	0	0	0	0
33	4322	2	0	2.681021529	0	0	5	0	0	2	40	0	93.2	176	30	0	78.8	0	0	14	22.3	33.5	22.5	0	0	0	0	0
33	4324	4	0	2.4765384	0	0	5	0	0	2	40	0	93.2	176	30	0	78.8	0	0	14	22.3	33.5	22.5	0	0	0	0	0
34	0	0	7	0	1	1	1	12	5	1	61	0	69.5	168	23	0	8.53	1	0	60	10.3	218	9999	0	0	0	0	0
34	70.8	11.95	0	2.493205453	0	0	1	0	0	2	61	0	72.1	168	23	0	7.41	1	0	60	10.3	218	9999	0	0	0	0	0
34	72	0	7	0	1	1	1	0	0	1	61	0	72.1	168	23	0	7.41	1	0	60	10.3	218	9999	0	0	0	0	0
34	72.5	0.5	0	2.714694744	0	0	1	0	0	2	61	0	72.1	168	23	0	7.41	1	0	60	10.3	218	9999	0	0	0	0	0
34	73	1	0	2.442347035	0	0	1	0	0	2	61	0	72.1	168	23	0	7.41	1	0	60	10.3	218	9999	0	0	0	0	0
34	73.5	1.5	0	3.394508394	0	0	1	0	0	2	61	0	72.1	168	23	0	7.41	1	0	60	10.3	218	9999	0	0	0	0	0
34	74	2	0	3.540959324	0	0	1	0	0	2	61	0	72.1	168	23	0	7.41	1	0	60	10.3	218	9999	0	0	0	0	0
34	75	3	0	3.417726684	0	0	1	0	0	2	61	0	72.1	168	23	0	7.41	1	0	60	10.3	218	9999	0	0	0	0	0
34	76	4	0	3.063390922	0	0	1	0	0	2	61	0	72.1	168	23	0	7.41	1	0	60	10.3	218	9999	0	0	0	0	0
34	78	6	0	2.912350665	0	0	1	0	0	2	61	0	72.1	168	23	0	7.41	1	0	60	10.3	218	9999	0	0	0	0	0
34	80	8	0	2.766319109	0	0	1	0	0	2	61	0	72.1	168	23	0	7.41	1	0	60	10.3	218	9999	0	0	0	0	0
34	82.8	11.95	0	2.493205453	0	0	1	0	0	2	61	0	72.1	168	23	0	7.41	1	0	60	10.3	218	9999	0	0	0	0	0
34	84	0	7	0	1	1	1	12	52	1	61	0	72.1	168	23	0	7.41	1	0	60	10.3	218	9999	0	0	0	0	0
34	718.8	11.95	0	1.840549633	0	0	1	0	0	2	61	0	64.3	168	23	0	70.12	1	0	60	10.3	218	9999	0	0	0	0	0
34	720	0	3	0	1	1	2	0	0	1	61	0	64.3	168	23	0	70.12	1	0	60	10.3	218	9999	0	0	0	0	0
34	721.5	1.5	0	2.57261223	0	0	2	0	0	2	61	0	64.3	168	23	0	70.12	1	0	60	10.3	218	9999	0	0	0	0	0
34	722	2	0	2.595254707	0	0	2	0	0	2	61	0	64.3	168	23	0	70.12	1	0	60	10.3	218	9999	0	0	0	0	0
34	724	4	0	2.186051277	0	0	2	0	0	2	61	0	64.3	168	23	0	70.12	1	0	60	10.3	218	9999	0	0	0	0	0
34	732	0	3	0	1	1	2	12	66	1	61	0	64.3	168	23	0	70.12	1	0	60	10.3	218	9999	0	0	0	0	0
34	1534.8	11.95	0	1.808288771	0	0	2	0	0	2	61	0	64	168	23	0	56.62	1	0	60	10.3	218	13.7	0	0	0	0	0
34	1536	0	3	0	1	1	3	0	0	1	61	0	64	168	23	0	56.62	1	0	60	10.3	218	13.7	0	0	0	0	0
34	1537.5	1.5	0	2.687847494	0	0	3	0	0	2	61	0	64	168	23	0	56.62	1	0	60	10.3	218	13.7	0	0	0	0	0
34	1538	2	0	2.610069793	0	0	3	0	0	2	61	0	64	168	23	0	56.62	1	0	60	10.3	218	13.7	0	0	0	0	0
34	1540	4	0	2.054123734	0	0	3	0	0	2	61	0	64	168	23	0	56.62	1	0	60	10.3	218	13.7	0	0	0	0	0
34	1548	0	3	0	1	1	4	12	54	1	61	0	64	168	23	0	56.62	1	0	60	10.3	218	13.7	0	0	0	0	0
34	2208	0	3	0	1	1	4	12	185	1	61	0	63.8	168	23	0	12.49	1	0	60	10.3	218	9999	0	0	0	0	0
34	4438.8	11.95	0	1.526056303	0	0	4	0	0	2	61	0	60	168	23	0	68.37	1	0	60	10.3	218	14.5	0	0	0	0	0
34	4440	0	2	0	1	1	5	0	0	1	61	0	60	168	23	0	68.37	1	0	60	10.3	218	14.5	0	0	0	0	0
34	4441.5	1.5	0	2.564949357	0	0	5	0	0	2	61	0	60	168	23	0	68.37	1	0	60	10.3	218	14.5	0	0	0	0	0
34	4442	2	0	2.557227311	0	0	5	0	0	2	61	0	60	168	23	0	68.37	1	0	60	10.3	218	14.5	0	0	0	0	0
35	0	0	8	0	1	1	1	12	3	1	67	0	82.5	175	27	1	4.67	0	0	59	3.5	14	9999	0	0	0	0	0
35	46.8	11.95	0	2.850706502	0	0	1	0	0	2	67	0	82.5	175	27	1	7.9	0	0	59	3.5	14	9999	0	0	0	0	0
35	48	0	6.5	0	1	1	1	0	0	1	67	0	82.5	175	27	1	7.9	0	0	59	3.5	14	9999	0	0	0	0	0
35	48.5	0.5	0	2.862200881	0	0	1	0	0	2	67	0	82.5	175	27	1	7.9	0	0	59	3.5	14	9999	0	0	0	0	0
35	49	1	0	3.091042453	0	0	1	0	0	2	67	0	82.5	175	27	1	7.9	0	0	59	3.5	14	9999	0	0	0	0	0
35	49.5	1.5	0	3.292126287	0	0	1	0	0	2	67	0	82.5	175	27	1	7.9	0	0	59	3.5	14	9999	0	0	0	0	0
35	50	2	0	3.342861805	0	0	1	0	0	2	67	0	82.5	175	27	1	7.9	0	0	59	3.5	14	9999	0	0	0	0	0
35	51	3	0	3.46885603	0	0	1	0	0	2	67	0	82.5	175	27	1	7.9	0	0	59	3.5	14	9999	0	0	0	0	0
35	52	4	0	3.246490992	0	0	1	0	0	2	67	0	82.5	175	27	1	7.9	0	0	59	3.5	14	9999	0	0	0	0	0
35	54	6	0	2.890371758	0	0	1	0	0	2	67	0	82.5	175	27	1	7.9	0	0	59	3.5	14	9999	0	0	0	0	0
35	56	8	0	2.809402695	0	0	1	0	0	2	67	0	82.5	175	27	1	7.9	0	0	59	3.5	14	9999	0	0	0	0	0
35	58.8	11.95	0	2.602689685	0	0	1	0	0	2	67	0	82.5	175	27	1	7.9	0	0	59	3.5	14	9999	0	0	0	0	0
35	60	0	6.5	0	1	1	1	0	0	1	67	0	82.5	175	27	1	7.9	0	0	59	3.5	14	9999	0	0	0	0	0
36	0	0	8.5	0	1	1	1	12	9	1	48	0	84	192	23	1	10.97	0	0	56	2.5	11.5	9999	0	0	0	0	0
36	118.8	11.95	0	2.433613355	0	0	1	0	0	2	48	0	84	192	23	1	44.44	0	0	56	2.5	11.5	9999	0	0	0	0	0
36	120	0	5	0	1	1	1	0	0	1	48	0	84	192	23	1	44.44	0	0	56	2.5	11.5	9999	0	0	0	0	0
36	120.5	0.5	0	2.844909384	0	0	1	0	0	2	48	0	84	192	23	1	44.44	0	0	56	2.5	11.5	9999	0	0	0	0	0
36	121	1	0	3.666122467	0	0	1	0	0	2	48	0	84	192	23	1	44.44	0	0	56	2.5	11.5	9999	0	0	0	0	0
36	121.5	1.5	0	3.563882964	0	0	1	0	0	2	48	0	84	192	23	1	44.44	0	0	56	2.5	11.5	9999	0	0	0	0	0
36	122	2	0	3.295836866	0	0	1	0	0	2	48	0	84	192	23	1	44.44	0	0	56	2.5	11.5	9999	0	0	0	0	0
36	123	3	0	2.867898902	0	0	1	0	0	2	48	0	84	192	23	1	44.44	0	0	56	2.5	11.5	9999	0	0	0	0	0
36	124	4	0	2.624668592	0	0	1	0	0	2	48	0	84	192	23	1	44.44	0	0	56	2.5	11.5	9999	0	0	0	0	0
36	126	6	0	2.4765384	0	0	1	0	0	2	48	0	84	192	23	1	44.44	0	0	56	2.5	11.5	9999	0	0	0	0	0
36	128	8	0	2.312535424	0	0	1	0	0	2	48	0	84	192	23	1	44.44	0	0	56	2.5	11.5	9999	0	0	0	0	0
36	130.8	11.95	0	2.116255515	0	0	1	0	0	2	48	0	84	192	23	1	44.44	0	0	56	2.5	11.5	9999	0	0	0	0	0
36	132	0	5	0	1	1	1	12	54	1	48	0	84	192	23	1	44.44	0	0	56	2.5	11.5	9999	0	0	0	0	0
36	790.8	11.95	0	2.219203484	0	0	1	0	0	2	48	0	80.2	192	23	1	62.07	1	0	56	2.5	11.5	25.8	0	1	0	1	0
36	792	0	3	0	1	1	2	0	0	1	48	0	80.2	192	23	1	62.07	1	0	56	2.5	11.5	25.8	0	1	0	1	0
36	793.5	1.5	0	3.317815773	0	0	2	0	0	2	48	0	80.2	192	23	1	62.07	1	0	56	2.5	11.5	25.8	0	1	0	1	0
36	794	2	0	3.27336401	0	0	2	0	0	2	48	0	80.2	192	23	1	62.07	1	0	56	2.5	11.5	25.8	0	1	0	1	0
36	796	4	0	2.624668592	0	0	2	0	0	2	48	0	80.2	192	23	1	62.07	1	0	56	2.5	11.5	25.8	0	1	0	1	0
36	804	0	3	0	1	1	2	12	60	1	48	0	80.2	192	23	1	62.07	1	0	56	2.5	11.5	25.8	0	1	0	1	0
36	1534.8	11.95	0	2.341805806	0	0	2	0	0	2	48	0	83	192	23	1	64.92	0	0	56	2.5	11.5	24.6	0	0	0	0	0
36	1536	0	3	0	1	1	3	0	0	1	48	0	83	192	23	1	64.92	0	0	56	2.5	11.5	24.6	0	0	0	0	0
36	1537.5	1.5	0	3.284663565	0	0	3	0	0	2	48	0	83	192	23	1	64.92	0	0	56	2.5	11.5	24.6	0	0	0	0	0
36	1538	2	0	3.342861805	0	0	3	0	0	2	48	0	83	192	23	1	64.92	0	0	56	2.5	11.5	24.6	0	0	0	0	0
36	1540	4	0	2.990719732	0	0	3	0	0	2	48	0	83	192	23	1	64.92	0	0	56	2.5	11.5	24.6	0	0	0	0	0
36	1548	0	3	0	1	1	3	12	62	1	48	0	83	192	23	1	64.92	0	0	56	2.5	11.5	24.6	0	0	0	0	0
36	2302.8	11.95	0	2.054123734	0	0	3	0	0	2	48	0	84.4	192	23	1	60.47	0	0	56	2.5	11.5	27.3	0	0	0	0	0
36	2304	0	3	0	1	1	4	0	0	1	48	0	84.4	192	23	1	60.47	0	0	56	2.5	11.5	27.3	0	0	0	0	0
36	2305.5	1.5	0	3.058707073	0	0	4	0	0	2	48	0	84.4	192	23	1	60.47	0	0	56	2.5	11.5	27.3	0	0	0	0	0
36	2306	2	0	3.095577609	0	0	4	0	0	2	48	0	84.4	192	23	1	60.47	0	0	56	2.5	11.5	27.3	0	0	0	0	0
36	2308	4	0	2.740840024	0	0	4	0	0	2	48	0	84.4	192	23	1	60.47	0	0	56	2.5	11.5	27.3	0	0	0	0	0
36	2316	0	3	0	1	1	4	12	172	1	48	0	84.4	192	23	1	60.47	0	0	56	2.5	11.5	27.3	0	0	0	0	0
36	4390.8	11.95	0	2.272125886	0	0	4	0	0	2	48	0	85	192	23	1	60.74	0	0	56	2.5	11.5	25.5	0	0	0	0	0
36	4392	0	3	0	1	1	5	0	0	1	48	0	85	192	23	1	60.74	0	0	56	2.5	11.5	25.5	0	0	0	0	0
36	4393.5	1.5	0	3.342861805	0	0	5	0	0	2	48	0	85	192	23	1	60.74	0	0	56	2.5	11.5	25.5	0	0	0	0	0
36	4394	2	0	3.401197382	0	0	5	0	0	2	48	0	85	192	23	1	60.74	0	0	56	2.5	11.5	25.5	0	0	0	0	0
36	4396	4	0	2.890371758	0	0	5	0	0	2	48	0	85	192	23	1	60.74	0	0	56	2.5	11.5	25.5	0	0	0	0	0
37	0	0	7.5	0	1	1	1	12	9	1	60	0	75	181	22	1	6.51	0	0	53	2.2	0	9999	0	0	0	0	0
37	118.8	11.95	0	1.85629799	0	0	1	0	0	2	60	0	78.9	181	22	1	26.78	0	0	53	2.2	0	9999	0	0	0	0	0
37	120	0	8.5	0	1	1	1	0	0	1	60	0	78.9	181	22	1	26.78	0	0	53	2.2	0	9999	0	0	0	0	0
37	120.5	0.5	0	3.725693427	0	0	1	0	0	2	60	0	78.9	181	22	1	26.78	0	0	53	2.2	0	9999	0	0	0	0	0
37	121	1	0	3.456316681	0	0	1	0	0	2	60	0	78.9	181	22	1	26.78	0	0	53	2.2	0	9999	0	0	0	0	0
37	121.5	1.5	0	3.091042453	0	0	1	0	0	2	60	0	78.9	181	22	1	26.78	0	0	53	2.2	0	9999	0	0	0	0	0
37	122	2	0	2.803360381	0	0	1	0	0	2	60	0	78.9	181	22	1	26.78	0	0	53	2.2	0	9999	0	0	0	0	0
37	123	3	0	2.351375257	0	0	1	0	0	2	60	0	78.9	181	22	1	26.78	0	0	53	2.2	0	9999	0	0	0	0	0
37	124	4	0	2.054123734	0	0	1	0	0	2	60	0	78.9	181	22	1	26.78	0	0	53	2.2	0	9999	0	0	0	0	0
37	126	6	0	1.871802177	0	0	1	0	0	2	60	0	78.9	181	22	1	26.78	0	0	53	2.2	0	9999	0	0	0	0	0
37	128	8	0	1.774952351	0	0	1	0	0	2	60	0	78.9	181	22	1	26.78	0	0	53	2.2	0	9999	0	0	0	0	0
37	130.8	11.95	0	1.547562509	0	0	1	0	0	2	60	0	78.9	181	22	1	26.78	0	0	53	2.2	0	9999	0	0	0	0	0
37	132	0	8.5	0	1	1	1	12	58	1	60	0	78.9	181	22	1	26.78	0	0	53	2.2	0	9999	0	0	0	0	0
37	838.8	11.95	0	1.902107526	0	0	1	0	0	2	60	0	70.5	181	22	1	37.93	0	0	53	2.2	0	35.5	0	0	0	0	0
37	840	0	6	0	1	1	2	0	0	1	60	0	70.5	181	22	1	37.93	0	0	53	2.2	0	35.5	0	0	0	0	0
37	841.5	1.5	0	3.18221184	0	0	2	0	0	2	60	0	70.5	181	22	1	37.93	0	0	53	2.2	0	35.5	0	0	0	0	0
37	842	2	0	3.234749174	0	0	2	0	0	2	60	0	70.5	181	22	1	37.93	0	0	53	2.2	0	35.5	0	0	0	0	0
37	844	4	0	2.63188884	0	0	2	0	0	2	60	0	70.5	181	22	1	37.93	0	0	53	2.2	0	35.5	0	0	0	0	0
37	852	0	6	0	1	1	2	12	40	1	60	0	70.5	181	22	1	37.93	0	0	53	2.2	0	35.5	0	0	0	0	0
37	1342.8	11.95	0	2.197224577	0	0	2	0	0	2	60	0	69	181	22	1	34.22	0	0	53	2.2	0	35.3	0	0	0	0	0
37	1344	0	5	0	1	1	3	0	0	1	60	0	69	181	22	1	34.22	0	0	53	2.2	0	35.3	0	0	0	0	0
37	1345.5	1.5	0	2.151762203	0	0	3	0	0	2	60	0	69	181	22	1	34.22	0	0	53	2.2	0	35.3	0	0	0	0	0
37	1346	2	0	2.208274414	0	0	3	0	0	2	60	0	69	181	22	1	34.22	0	0	53	2.2	0	35.3	0	0	0	0	0
37	1348	4	0	3.058707073	0	0	3	0	0	2	60	0	69	181	22	1	34.22	0	0	53	2.2	0	35.3	0	0	0	0	0
37	1356	0	5	0	1	1	3	12	70	1	60	0	69	181	22	1	34.22	0	0	53	2.2	0	35.3	0	0	0	0	0
37	2206.8	11.95	0	2.163323026	0	0	3	0	0	2	60	0	70.1	181	22	1	51.53	0	0	53	2.2	0	33.1	0	0	0	0	0
37	2208	0	3	0	1	1	4	0	0	1	60	0	70.1	181	22	1	51.53	0	0	53	2.2	0	33.1	0	0	0	0	0
37	2209.5	1.5	0	3.653252276	0	0	4	0	0	2	60	0	70.1	181	22	1	51.53	0	0	53	2.2	0	33.1	0	0	0	0	0
37	2210	2	0	3.440418095	0	0	4	0	0	2	60	0	70.1	181	22	1	51.53	0	0	53	2.2	0	33.1	0	0	0	0	0
37	2212	4	0	3.086486637	0	0	4	0	0	2	60	0	70.1	181	22	1	51.53	0	0	53	2.2	0	33.1	0	0	0	0	0
37	2220	0	3	0	1	1	4	12	180	1	60	0	70.1	181	22	1	51.53	0	0	53	2.2	0	33.1	0	0	0	0	0
37	4390.8	11.95	0	2.079441542	0	0	4	0	0	2	60	0	72.2	181	22	1	45.45	1	0	53	2.2	0	50.7	0	1	0	1	0
37	4392	0	2	0	1	1	5	0	0	1	60	0	72.2	181	22	1	45.45	1	0	53	2.2	0	50.7	0	1	0	1	0
37	4393.5	1.5	0	3.353406718	0	0	5	0	0	2	60	0	72.2	181	22	1	45.45	1	0	53	2.2	0	50.7	0	1	0	1	0
37	4394	2	0	3.295836866	0	0	5	0	0	2	60	0	72.2	181	22	1	45.45	1	0	53	2.2	0	50.7	0	1	0	1	0
37	4396	4	0	2.740840024	0	0	5	0	0	2	60	0	72.2	181	22	1	45.45	1	0	53	2.2	0	50.7	0	1	0	1	0
38	0	0	6	0	1	1	1	12	11	1	45	0	57.5	171	20	0	12.52	0	0	34	7.1	77	9999	0	0	0	0	0
38	142.8	11.95	0	2.054123734	0	0	1	0	0	2	45	0	59.6	171	20	0	49.57	0	0	34	7.1	77	9999	0	0	0	0	0
38	144	0	10	0	1	1	1	0	0	1	45	0	59.6	171	20	0	49.57	0	0	34	7.1	77	9999	0	0	0	0	0
38	144.5	0.5	0	3.238678452	0	0	1	0	0	2	45	0	59.6	171	20	0	49.57	0	0	34	7.1	77	9999	0	0	0	0	0
38	145	1	0	3.526360525	0	0	1	0	0	2	45	0	59.6	171	20	0	49.57	0	0	34	7.1	77	9999	0	0	0	0	0
38	145.5	1.5	0	3.46260601	0	0	1	0	0	2	45	0	59.6	171	20	0	49.57	0	0	34	7.1	77	9999	0	0	0	0	0
38	146	2	0	3.288401888	0	0	1	0	0	2	45	0	59.6	171	20	0	49.57	0	0	34	7.1	77	9999	0	0	0	0	0
38	147	3	0	2.879198457	0	0	1	0	0	2	45	0	59.6	171	20	0	49.57	0	0	34	7.1	77	9999	0	0	0	0	0
38	148	4	0	2.602689685	0	0	1	0	0	2	45	0	59.6	171	20	0	49.57	0	0	34	7.1	77	9999	0	0	0	0	0
38	150	6	0	2.4765384	0	0	1	0	0	2	45	0	59.6	171	20	0	49.57	0	0	34	7.1	77	9999	0	0	0	0	0
38	152	8	0	2.186051277	0	0	1	0	0	2	45	0	59.6	171	20	0	49.57	0	0	34	7.1	77	9999	0	0	0	0	0
38	154.8	11.95	0	2.186051277	0	0	1	0	0	2	45	0	59.6	171	20	0	49.57	0	0	34	7.1	77	9999	0	0	0	0	0
38	156	0	10	0	1	1	1	12	56	1	45	0	59.6	171	20	0	49.57	0	0	34	7.1	77	9999	0	0	0	0	0
38	838.8	11.95	0	2.312535424	0	0	1	0	0	2	45	0	57.8	171	20	0	55.49	0	0	34	7.1	77	24.3	0	0	0	0	0
38	840	0	6	0	1	1	2	0	0	1	45	0	57.8	171	20	0	55.49	0	0	34	7.1	77	24.3	0	0	0	0	0
38	841.5	1.5	0	3.360375387	0	0	2	0	0	2	45	0	57.8	171	20	0	55.49	0	0	34	7.1	77	24.3	0	0	0	0	0
38	842	2	0	3.034952987	0	0	2	0	0	2	45	0	57.8	171	20	0	55.49	0	0	34	7.1	77	24.3	0	0	0	0	0
38	844	4	0	3.015534901	0	0	2	0	0	2	45	0	57.8	171	20	0	55.49	0	0	34	7.1	77	24.3	0	0	0	0	0
38	852	0	6	0	1	1	2	12	54	1	45	0	57.8	171	20	0	55.49	0	0	34	7.1	77	24.3	0	0	0	0	0
38	1510.8	11.95	0	2.557227311	0	0	2	0	0	2	45	0	57.7	171	20	0	50.66	0	0	34	7.1	77	23.3	0	0	0	0	0
38	1512	0	5	0	1	1	3	0	0	1	45	0	57.7	171	20	0	50.66	0	0	34	7.1	77	23.3	0	0	0	0	0
38	1513.5	1.5	0	3.795489189	0	0	3	0	0	2	45	0	57.7	171	20	0	50.66	0	0	34	7.1	77	23.3	0	0	0	0	0
38	1514	2	0	3.784189634	0	0	3	0	0	2	45	0	57.7	171	20	0	50.66	0	0	34	7.1	77	23.3	0	0	0	0	0
38	1516	4	0	3.306886702	0	0	3	0	0	2	45	0	57.7	171	20	0	50.66	0	0	34	7.1	77	23.3	0	0	0	0	0
38	1524	0	5	0	1	1	3	12	68	1	45	0	57.7	171	20	0	50.66	0	0	34	7.1	77	23.3	0	0	0	0	0
38	2350.8	11.95	0	2.282382386	0	0	3	0	0	2	45	0	58.7	171	20	0	50.29	0	0	34	7.1	77	34.3	0	0	0	0	0
38	2352	0	5	0	1	1	4	0	0	1	45	0	58.7	171	20	0	50.29	0	0	34	7.1	77	34.3	0	0	0	0	0
38	2353.5	1.5	0	3.642835516	0	0	4	0	0	2	45	0	58.7	171	20	0	50.29	0	0	34	7.1	77	34.3	0	0	0	0	0
38	2354	2	0	3.686376324	0	0	4	0	0	2	45	0	58.7	171	20	0	50.29	0	0	34	7.1	77	34.3	0	0	0	0	0
38	2356	4	0	2.949688335	0	0	4	0	0	2	45	0	58.7	171	20	0	50.29	0	0	34	7.1	77	34.3	0	0	0	0	0
39	0	0	9	0	1	1	1	12	9	1	51	0	89	175	28	0	4.79	0	0	46	6.2	86	9999	0	0	0	0	0
39	118.8	11.95	0	1.931521412	0	0	1	0	0	2	51	0	91.2	175	28	0	31.08	0	0	46	6.2	86	9999	0	0	0	0	0
39	120	0	7	0	1	1	1	0	0	1	51	0	91.2	175	28	0	31.08	0	0	46	6.2	86	9999	0	0	0	0	0
39	120.5	0.5	0	3.526360525	0	0	1	0	0	2	51	0	91.2	175	28	0	31.08	0	0	46	6.2	86	9999	0	0	0	0	0
39	121	1	0	3.640214282	0	0	1	0	0	2	51	0	91.2	175	28	0	31.08	0	0	46	6.2	86	9999	0	0	0	0	0
39	121.5	1.5	0	3.819907717	0	0	1	0	0	2	51	0	91.2	175	28	0	31.08	0	0	46	6.2	86	9999	0	0	0	0	0
39	122	2	0	3.951243719	0	0	1	0	0	2	51	0	91.2	175	28	0	31.08	0	0	46	6.2	86	9999	0	0	0	0	0
39	123	3	0	3.708682081	0	0	1	0	0	2	51	0	91.2	175	28	0	31.08	0	0	46	6.2	86	9999	0	0	0	0	0
39	124	4	0	3.210843653	0	0	1	0	0	2	51	0	91.2	175	28	0	31.08	0	0	46	6.2	86	9999	0	0	0	0	0
39	126	6	0	2.970414466	0	0	1	0	0	2	51	0	91.2	175	28	0	31.08	0	0	46	6.2	86	9999	0	0	0	0	0
39	128	8	0	2.624668592	0	0	1	0	0	2	51	0	91.2	175	28	0	31.08	0	0	46	6.2	86	9999	0	0	0	0	0
39	130.8	11.95	0	2.397895273	0	0	1	0	0	2	51	0	91.2	175	28	0	31.08	0	0	46	6.2	86	9999	0	0	0	0	0
39	132	0	7	0	1	1	2	12	52	1	51	0	91.2	175	28	0	31.08	0	0	46	6.2	86	9999	0	0	0	0	0
39	768	0	5	0	1	1	2	12	71	1	51	0	85	175	28	0	42.22	0	0	46	6.2	86	5.6	0	0	0	0	0
39	1630.8	11.95	0	2.370243741	0	0	2	0	0	2	51	0	82.1	175	28	0	44.78	0	0	46	6.2	86	14	0	0	0	0	0
39	1632	0	3	0	1	1	3	0	0	1	51	0	82.1	175	28	0	44.78	0	0	46	6.2	86	14	0	0	0	0	0
39	1633.5	1.5	0	3.575150689	0	0	3	0	0	2	51	0	82.1	175	28	0	44.78	0	0	46	6.2	86	14	0	0	0	0	0
39	1634	2	0	3.580737295	0	0	3	0	0	2	51	0	82.1	175	28	0	44.78	0	0	46	6.2	86	14	0	0	0	0	0
39	1636	4	0	2.87356464	0	0	3	0	0	2	51	0	82.1	175	28	0	44.78	0	0	46	6.2	86	14	0	0	0	0	0
39	1644	0	3	0	1	1	3	12	54	1	51	0	82.1	175	28	0	44.78	0	0	46	6.2	86	14	0	0	0	0	0
39	2302.8	11.95	0	2.186051277	0	0	3	0	0	2	51	0	83.3	175	28	0	58.22	0	0	46	6.2	86	19.3	0	0	0	0	0
39	2304	0	2	0	1	1	4	0	0	1	51	0	83.3	175	28	0	58.22	0	0	46	6.2	86	19.3	0	0	0	0	0
39	2305.5	1.5	0	3.238678452	0	0	4	0	0	2	51	0	83.3	175	28	0	58.22	0	0	46	6.2	86	19.3	0	0	0	0	0
39	2306	2	0	3.095577609	0	0	4	0	0	2	51	0	83.3	175	28	0	58.22	0	0	46	6.2	86	19.3	0	0	0	0	0
39	2308	4	0	2.827313622	0	0	4	0	0	2	51	0	83.3	175	28	0	58.22	0	0	46	6.2	86	19.3	0	0	0	0	0
39	2316	0	2	0	1	1	4	12	178	1	51	0	83.3	175	28	0	58.22	0	0	46	6.2	86	19.3	0	0	0	0	0
39	4462.8	11.95	0	2.186051277	0	0	4	0	0	2	51	0	85.8	175	28	0	46.33	1	0	46	6.2	86	17.8	0	1	0	1	0
39	4464	0	1	0	1	1	5	0	0	1	51	0	85.8	175	28	0	46.33	1	0	46	6.2	86	17.8	0	1	0	1	0
39	4465.5	1.5	0	2.76000994	0	0	5	0	0	2	51	0	85.8	175	28	0	46.33	1	0	46	6.2	86	17.8	0	1	0	1	0
39	4466	2	0	2.646174797	0	0	5	0	0	2	51	0	85.8	175	28	0	46.33	1	0	46	6.2	86	17.8	0	1	0	1	0
39	4468	4	0	2.451005098	0	0	5	0	0	2	51	0	85.8	175	28	0	46.33	1	0	46	6.2	86	17.8	0	1	0	1	0
40	0	0	5.5	0	1	1	1	12	9	1	30	1	54	164	21	0	6.84	0	0	46	10.4	63	9999	0	0	0	0	0
40	118.8	11.95	0	2.186051277	0	0	1	0	0	2	30	1	56	164	21	0	17.51	0	0	46	10.4	63	9999	0	0	0	0	0
40	120	0	5.5	0	1	1	1	0	0	1	30	1	56	164	21	0	17.51	0	0	46	10.4	63	9999	0	0	0	0	0
40	120.5	0.5	0	2.312535424	0	0	1	0	0	2	30	1	56	164	21	0	17.51	0	0	46	10.4	63	9999	0	0	0	0	0
40	121	1	0	3.131136911	0	0	1	0	0	2	30	1	56	164	21	0	17.51	0	0	46	10.4	63	9999	0	0	0	0	0
40	121.5	1.5	0	3.303216973	0	0	1	0	0	2	30	1	56	164	21	0	17.51	0	0	46	10.4	63	9999	0	0	0	0	0
40	132	0	5.5	0	1	1	1	12	56	1	30	1	56	164	21	0	17.51	0	0	46	10.4	63	9999	0	0	0	0	0
40	814.8	11.95	0	2.054123734	0	0	1	0	0	2	30	1	53.3	164	21	0	62.64	0	0	46	10.4	63	19.4	0	0	0	0	0
40	816	0	7	0	1	1	2	0	0	1	30	1	53.3	164	21	0	62.64	0	0	46	10.4	63	19.4	0	0	0	0	0
40	817.5	1.5	0	3.214867803	0	0	2	0	0	2	30	1	53.3	164	21	0	62.64	0	0	46	10.4	63	19.4	0	0	0	0	0
40	818	2	0	3.210843653	0	0	2	0	0	2	30	1	53.3	164	21	0	62.64	0	0	46	10.4	63	19.4	0	0	0	0	0
40	820	4	0	2.833213344	0	0	2	0	0	2	30	1	53.3	164	21	0	62.64	0	0	46	10.4	63	19.4	0	0	0	0	0
40	828	0	7	0	1	1	2	12	62	1	30	1	53.3	164	21	0	62.64	0	0	46	10.4	63	19.4	0	0	0	0	0
40	1582.8	11.95	0	2.208274414	0	0	2	0	0	2	30	1	64.5	164	21	0	70	0	0	46	10.4	63	20.9	0	0	0	0	0
40	1584	0	7	0	1	1	3	0	0	1	30	1	64.5	164	21	0	70	0	0	46	10.4	63	20.9	0	0	0	0	0
40	1585.5	1.5	0	3.62700405	0	0	3	0	0	2	30	1	64.5	164	21	0	70	0	0	46	10.4	63	20.9	0	0	0	0	0
40	1586	2	0	3.673765816	0	0	3	0	0	2	30	1	64.5	164	21	0	70	0	0	46	10.4	63	20.9	0	0	0	0	0
40	1588	4	0	3.058707073	0	0	3	0	0	2	30	1	64.5	164	21	0	70	0	0	46	10.4	63	20.9	0	0	0	0	0
40	1596	0	7	0	1	1	3	12	54	1	30	1	64.5	164	21	0	70	0	0	46	10.4	63	20.9	0	0	0	0	0
40	2254.8	11.95	0	2.197224577	0	0	3	0	0	2	30	1	54.1	164	21	0	78.14	0	0	46	10.4	63	25.1	0	0	0	0	0
40	2256	0	6	0	1	1	4	0	0	1	30	1	54.1	164	21	0	78.14	0	0	46	10.4	63	25.1	0	0	0	0	0
40	2257.5	1.5	0	3.561046083	0	0	4	0	0	2	30	1	54.1	164	21	0	78.14	0	0	46	10.4	63	25.1	0	0	0	0	0
40	2258	2	0	3.735285827	0	0	4	0	0	2	30	1	54.1	164	21	0	78.14	0	0	46	10.4	63	25.1	0	0	0	0	0
40	2260	4	0	2.960105096	0	0	4	0	0	2	30	1	54.1	164	21	0	78.14	0	0	46	10.4	63	25.1	0	0	0	0	0
40	2268	0	6	0	1	1	4	12	180	1	30	1	54.1	164	21	0	78.14	0	0	46	10.4	63	25.1	0	0	0	0	0
40	4438.8	11.95	0	1.960094784	0	0	4	0	0	2	30	1	53.8	164	21	0	81.8	0	0	46	10.4	63	22.5	0	0	0	0	0
40	4440	0	5	0	1	1	5	0	0	1	30	1	53.8	164	21	0	81.8	0	0	46	10.4	63	22.5	0	0	0	0	0
40	4441.5	1.5	0	3.391147046	0	0	5	0	0	2	30	1	53.8	164	21	0	81.8	0	0	46	10.4	63	22.5	0	0	0	0	0
40	4442	2	0	3.08190997	0	0	5	0	0	2	30	1	53.8	164	21	0	81.8	0	0	46	10.4	63	22.5	0	0	0	0	0
40	4444	4	0	2.76000994	0	0	5	0	0	2	30	1	53.8	164	21	0	81.8	0	0	46	10.4	63	22.5	0	0	0	0	0
41	0	0	8	0	1	1	1	12	9	1	57	0	78	175	25	1	13.83	0	0	51	2.6	43	9999	0	0	0	0	0
41	118.8	11.95	0	2.091864062	0	0	1	0	0	2	57	0	78.8	175	25	1	28.7	0	0	51	2.6	43	9999	0	0	0	0	0
41	120	0	8	0	1	1	1	0	0	1	57	0	78.8	175	25	1	28.7	0	0	51	2.6	43	9999	0	0	0	0	0
41	120.5	0.5	0	2.208274414	0	0	1	0	0	2	57	0	78.8	175	25	1	28.7	0	0	51	2.6	43	9999	0	0	0	0	0
41	121	1	0	2.995732274	0	0	1	0	0	2	57	0	78.8	175	25	1	28.7	0	0	51	2.6	43	9999	0	0	0	0	0
41	121.5	1.5	0	3.42751469	0	0	1	0	0	2	57	0	78.8	175	25	1	28.7	0	0	51	2.6	43	9999	0	0	0	0	0
41	122	2	0	3.446807893	0	0	1	0	0	2	57	0	78.8	175	25	1	28.7	0	0	51	2.6	43	9999	0	0	0	0	0
41	123	3	0	3.131136911	0	0	1	0	0	2	57	0	78.8	175	25	1	28.7	0	0	51	2.6	43	9999	0	0	0	0	0
41	124	4	0	2.785011242	0	0	1	0	0	2	57	0	78.8	175	25	1	28.7	0	0	51	2.6	43	9999	0	0	0	0	0
41	126	6	0	2.493205453	0	0	1	0	0	2	57	0	78.8	175	25	1	28.7	0	0	51	2.6	43	9999	0	0	0	0	0
41	128	8	0	2.360854001	0	0	1	0	0	2	57	0	78.8	175	25	1	28.7	0	0	51	2.6	43	9999	0	0	0	0	0
41	132	0	8	0	1	1	1	12	58	1	57	0	78.8	175	25	1	28.7	0	0	51	2.6	43	9999	0	0	0	0	0
41	838.8	11.95	0	2.174751721	0	0	1	0	0	2	57	0	77	175	25	1	51.67	0	0	51	2.6	43	16.3	0	0	0	0	0
41	840	0	5	0	1	1	2	0	0	1	57	0	77	175	25	1	51.67	0	0	51	2.6	43	16.3	0	0	0	0	0
41	841.5	1.5	0	2.219203484	0	0	2	0	0	2	57	0	77	175	25	1	51.67	0	0	51	2.6	43	16.3	0	0	0	0	0
41	842	2	0	2.370243741	0	0	2	0	0	2	57	0	77	175	25	1	51.67	0	0	51	2.6	43	16.3	0	0	0	0	0
41	844	4	0	2.63905733	0	0	2	0	0	2	57	0	77	175	25	1	51.67	0	0	51	2.6	43	16.3	0	0	0	0	0
41	852	0	5	0	1	1	2	12	54	1	57	0	77	175	25	1	51.67	0	0	51	2.6	43	16.3	0	0	0	0	0
41	1510.8	11.95	0	1.987874348	0	0	2	0	0	2	57	0	78.6	175	25	1	55.32	0	0	51	2.6	43	30.3	0	0	0	0	0
41	1512	0	3	0	1	1	3	0	0	1	57	0	78.6	175	25	1	55.32	0	0	51	2.6	43	30.3	0	0	0	0	0
41	1513.5	1.5	0	2.4765384	0	0	3	0	0	2	57	0	78.6	175	25	1	55.32	0	0	51	2.6	43	30.3	0	0	0	0	0
41	1514	2	0	2.917770732	0	0	3	0	0	2	57	0	78.6	175	25	1	55.32	0	0	51	2.6	43	30.3	0	0	0	0	0
41	1516	4	0	2.459588842	0	0	3	0	0	2	57	0	78.6	175	25	1	55.32	0	0	51	2.6	43	30.3	0	0	0	0	0
41	1524	0	3	0	1	1	3	12	66	1	57	0	78.6	175	25	1	55.32	0	0	51	2.6	43	30.3	0	0	0	0	0
41	2326.8	11.95	0	1.481604541	0	0	3	0	0	2	57	0	74.7	175	25	1	44.22	1	0	51	2.6	43	14.9	0	0	0	0	0
41	2328	0	2.5	0	1	1	4	0	0	1	57	0	74.7	175	25	1	44.22	1	0	51	2.6	43	14.9	0	0	0	0	0
41	2329.5	1.5	0	3.104586678	0	0	4	0	0	2	57	0	74.7	175	25	1	44.22	1	0	51	2.6	43	14.9	0	0	0	0	0
41	2330	2	0	3.100092289	0	0	4	0	0	2	57	0	74.7	175	25	1	44.22	1	0	51	2.6	43	14.9	0	0	0	0	0
41	2332	4	0	2.163323026	0	0	4	0	0	2	57	0	74.7	175	25	1	44.22	1	0	51	2.6	43	14.9	0	0	0	0	0
41	2340	0	2.5	0	1	1	4	12	156	1	57	0	74.7	175	25	1	44.22	1	0	51	2.6	43	14.9	0	0	0	0	0
41	4222.8	11.95	0	1.824549292	0	0	4	0	0	2	57	0	75.8	175	25	1	57.69	1	0	51	2.6	43	17.7	0	0	0	0	0
41	4224	0	2	0	1	1	5	0	0	1	57	0	75.8	175	25	1	57.69	1	0	51	2.6	43	17.7	0	0	0	0	0
41	4225.5	1.5	0	2.091864062	0	0	5	0	0	2	57	0	75.8	175	25	1	57.69	1	0	51	2.6	43	17.7	0	0	0	0	0
41	4226	2	0	2.104134154	0	0	5	0	0	2	57	0	75.8	175	25	1	57.69	1	0	51	2.6	43	17.7	0	0	0	0	0
41	4228	4	0	2.351375257	0	0	5	0	0	2	57	0	75.8	175	25	1	57.69	1	0	51	2.6	43	17.7	0	0	0	0	0
42	0	0	6	0	1	1	1	12	9	1	66	1	60	156	23	0	8.74	0	0	28	13.6	101.5	9999	0	0	0	0	0
42	118.8	11.95	0	2.174751721	0	0	1	0	0	2	66	1	63.1	156	23	0	8.87	0	0	28	13.6	101.5	9999	0	0	0	0	0
42	120	0	7	0	1	1	1	0	0	1	66	1	63.1	156	23	0	8.87	0	0	28	13.6	101.5	9999	0	0	0	0	0
42	120.5	0.5	0	3.113515309	0	0	1	0	0	2	66	1	63.1	156	23	0	8.87	0	0	28	13.6	101.5	9999	0	0	0	0	0
42	121	1	0	3.538056564	0	0	1	0	0	2	66	1	63.1	156	23	0	8.87	0	0	28	13.6	101.5	9999	0	0	0	0	0
42	121.5	1.5	0	3.424262655	0	0	1	0	0	2	66	1	63.1	156	23	0	8.87	0	0	28	13.6	101.5	9999	0	0	0	0	0
42	122	2	0	3.306886702	0	0	1	0	0	2	66	1	63.1	156	23	0	8.87	0	0	28	13.6	101.5	9999	0	0	0	0	0
42	123	3	0	2.90690106	0	0	1	0	0	2	66	1	63.1	156	23	0	8.87	0	0	28	13.6	101.5	9999	0	0	0	0	0
42	124	4	0	2.960105096	0	0	1	0	0	2	66	1	63.1	156	23	0	8.87	0	0	28	13.6	101.5	9999	0	0	0	0	0
42	126	6	0	2.727852828	0	0	1	0	0	2	66	1	63.1	156	23	0	8.87	0	0	28	13.6	101.5	9999	0	0	0	0	0
42	128	8	0	2.667228207	0	0	1	0	0	2	66	1	63.1	156	23	0	8.87	0	0	28	13.6	101.5	9999	0	0	0	0	0
42	130.8	11.95	0	2.351375257	0	0	1	0	0	2	66	1	63.1	156	23	0	8.87	0	0	28	13.6	101.5	9999	0	0	0	0	0
42	132	0	7	0	1	1	1	12	58	1	66	1	63.1	156	23	0	8.87	0	0	28	13.6	101.5	9999	0	0	0	0	0
42	838.8	11.95	0	2.197224577	0	0	1	0	0	2	66	1	54.2	156	23	0	43.56	0	0	28	13.6	101.5	27.5	0	0	0	0	0
42	840	0	2	0	1	1	2	0	0	1	66	1	54.2	156	23	0	43.56	0	0	28	13.6	101.5	27.5	0	0	0	0	0
42	841.5	1.5	0	3.299533728	0	0	2	0	0	2	66	1	54.2	156	23	0	43.56	0	0	28	13.6	101.5	27.5	0	0	0	0	0
42	842	2	0	3.198673118	0	0	2	0	0	2	66	1	54.2	156	23	0	43.56	0	0	28	13.6	101.5	27.5	0	0	0	0	0
42	844	4	0	2.890371758	0	0	2	0	0	2	66	1	54.2	156	23	0	43.56	0	0	28	13.6	101.5	27.5	0	0	0	0	0
42	852	0	2	0	1	1	2	12	56	1	66	1	54.2	156	23	0	43.56	0	0	28	13.6	101.5	27.5	0	0	0	0	0
42	1534.8	11.95	0	1.62924054	0	0	2	0	0	2	66	1	54.8	156	23	0	49.68	0	0	28	13.6	101.5	11.6	0	0	0	0	0
42	1536	0	2	0	1	1	3	0	0	1	66	1	54.8	156	23	0	49.68	0	0	28	13.6	101.5	11.6	0	0	0	0	0
42	1537.5	1.5	0	1.526056303	0	0	3	0	0	2	66	1	54.8	156	23	0	49.68	0	0	28	13.6	101.5	11.6	0	0	0	0	0
42	1538	2	0	1.609437912	0	0	3	0	0	2	66	1	54.8	156	23	0	49.68	0	0	28	13.6	101.5	11.6	0	0	0	0	0
42	1540	4	0	2.509599262	0	0	3	0	0	2	66	1	54.8	156	23	0	49.68	0	0	28	13.6	101.5	11.6	0	0	0	0	0
42	1548	0	2	0	1	1	3	12	64	1	66	1	54.8	156	23	0	49.68	0	0	28	13.6	101.5	11.6	0	0	0	0	0
42	2326.8	11.95	0	1.757857918	0	0	3	0	0	2	66	1	55.4	156	23	0	46	0	0	28	13.6	101.5	25.4	0	0	0	0	0
42	2328	0	2	0	1	1	4	0	0	1	66	1	55.4	156	23	0	46	0	0	28	13.6	101.5	25.4	0	0	0	0	0
42	2329.5	1.5	0	1.648658626	0	0	4	0	0	2	66	1	55.4	156	23	0	46	0	0	28	13.6	101.5	25.4	0	0	0	0	0
42	2330	2	0	1.667706821	0	0	4	0	0	2	66	1	55.4	156	23	0	46	0	0	28	13.6	101.5	25.4	0	0	0	0	0
42	2332	4	0	2.379546134	0	0	4	0	0	2	66	1	55.4	156	23	0	46	0	0	28	13.6	101.5	25.4	0	0	0	0	0
42	2340	0	2	0	1	1	4	12	168	1	66	1	55.4	156	23	0	46	0	0	28	13.6	101.5	25.4	0	0	0	0	0
42	4366.8	11.95	0	2.054123734	0	0	4	0	0	2	66	1	55.2	156	23	0	57.63	0	0	28	13.6	101.5	19.7	0	0	0	0	0
42	4368	0	2	0	1	1	5	0	0	1	66	1	55.2	156	23	0	57.63	0	0	28	13.6	101.5	19.7	0	0	0	0	0
42	4369.5	1.5	0	3.000719815	0	0	5	0	0	2	66	1	55.2	156	23	0	57.63	0	0	28	13.6	101.5	19.7	0	0	0	0	0
42	4370	2	0	2.815408719	0	0	5	0	0	2	66	1	55.2	156	23	0	57.63	0	0	28	13.6	101.5	19.7	0	0	0	0	0
42	4372	4	0	2.424802726	0	0	5	0	0	2	66	1	55.2	156	23	0	57.63	0	0	28	13.6	101.5	19.7	0	0	0	0	0
43	0	0	7	0	1	1	1	12	13	1	70	0	71.5	176	22	0	5.81	0	0	76	12.9	56.5	9999	0	0	0	0	0
43	166.8	11.95	0	1.824549292	0	0	1	0	0	2	70	0	70.4	176	22	0	27.66	0	0	76	12.9	56.5	9999	0	0	0	0	0
43	168	0	8	0	1	1	1	0	0	1	70	0	70.4	176	22	0	27.66	0	0	76	12.9	56.5	9999	0	0	0	0	0
43	168.5	0.5	0	2.00148	0	0	1	0	0	2	70	0	70.4	176	22	0	27.66	0	0	76	12.9	56.5	9999	0	0	0	0	0
43	169	1	0	2.397895273	0	0	1	0	0	2	70	0	70.4	176	22	0	27.66	0	0	76	12.9	56.5	9999	0	0	0	0	0
43	169.5	1.5	0	2.533696814	0	0	1	0	0	2	70	0	70.4	176	22	0	27.66	0	0	76	12.9	56.5	9999	0	0	0	0	0
43	170	2	0	2.653241965	0	0	1	0	0	2	70	0	70.4	176	22	0	27.66	0	0	76	12.9	56.5	9999	0	0	0	0	0
43	171	3	0	2.667228207	0	0	1	0	0	2	70	0	70.4	176	22	0	27.66	0	0	76	12.9	56.5	9999	0	0	0	0	0
43	172	4	0	2.197224577	0	0	1	0	0	2	70	0	70.4	176	22	0	27.66	0	0	76	12.9	56.5	9999	0	0	0	0	0
43	174	6	0	2.610069793	0	0	1	0	0	2	70	0	70.4	176	22	0	27.66	0	0	76	12.9	56.5	9999	0	0	0	0	0
43	176	8	0	2.397895273	0	0	1	0	0	2	70	0	70.4	176	22	0	27.66	0	0	76	12.9	56.5	9999	0	0	0	0	0
43	178.8	11.95	0	1.974081026	0	0	1	0	0	2	70	0	70.4	176	22	0	27.66	0	0	76	12.9	56.5	9999	0	0	0	0	0
43	180	0	8	0	1	1	1	12	54	1	70	0	70.4	176	22	0	27.66	0	0	76	12.9	56.5	9999	0	0	0	0	0
43	838.8	11.95	0	2.397895273	0	0	1	0	0	2	70	0	64.3	176	22	0	43.75	0	0	76	12.9	56.5	35.5	0	0	0	0	0
43	840	0	5	0	1	1	2	0	0	1	70	0	64.3	176	22	0	43.75	0	0	76	12.9	56.5	35.5	0	0	0	0	0
43	841.5	1.5	0	3.384390263	0	0	2	0	0	2	70	0	64.3	176	22	0	43.75	0	0	76	12.9	56.5	35.5	0	0	0	0	0
43	842	2	0	3.580737295	0	0	2	0	0	2	70	0	64.3	176	22	0	43.75	0	0	76	12.9	56.5	35.5	0	0	0	0	0
43	844	4	0	3.238678452	0	0	2	0	0	2	70	0	64.3	176	22	0	43.75	0	0	76	12.9	56.5	35.5	0	0	0	0	0
43	852	0	5	0	1	1	2	12	58	1	70	0	64.3	176	22	0	43.75	0	0	76	12.9	56.5	35.5	0	0	0	0	0
43	1558.8	11.95	0	2.116255515	0	0	2	0	0	2	70	0	63.5	176	22	0	42.85	0	0	76	12.9	56.5	33.3	0	0	0	0	0
43	1560	0	3	0	1	1	3	0	0	1	70	0	63.5	176	22	0	42.85	0	0	76	12.9	56.5	33.3	0	0	0	0	0
43	1561.5	1.5	0	3.484312288	0	0	3	0	0	2	70	0	63.5	176	22	0	42.85	0	0	76	12.9	56.5	33.3	0	0	0	0	0
43	1562	2	0	3.36729583	0	0	3	0	0	2	70	0	63.5	176	22	0	42.85	0	0	76	12.9	56.5	33.3	0	0	0	0	0
43	1564	4	0	2.844909384	0	0	3	0	0	2	70	0	63.5	176	22	0	42.85	0	0	76	12.9	56.5	33.3	0	0	0	0	0
43	1572	0	3	0	1	1	3	12	56	1	70	0	63.5	176	22	0	42.85	0	0	76	12.9	56.5	33.3	0	0	0	0	0
43	2254.8	11.95	0	2.2300144	0	0	3	0	0	2	70	0	65.7	176	22	0	45.32	0	0	76	12.9	56.5	34.1	0	0	0	0	0
43	2256	0	2.5	0	1	1	4	0	0	1	70	0	65.7	176	22	0	45.32	0	0	76	12.9	56.5	34.1	0	0	0	0	0
43	2257.5	1.5	0	3.299533728	0	0	4	0	0	2	70	0	65.7	176	22	0	45.32	0	0	76	12.9	56.5	34.1	0	0	0	0	0
43	2258	2	0	3.27336401	0	0	4	0	0	2	70	0	65.7	176	22	0	45.32	0	0	76	12.9	56.5	34.1	0	0	0	0	0
43	2260	4	0	2.960105096	0	0	4	0	0	2	70	0	65.7	176	22	0	45.32	0	0	76	12.9	56.5	34.1	0	0	0	0	0
43	2268	0	2.5	0	1	1	4	12	166	1	70	0	65.7	176	22	0	45.32	0	0	76	12.9	56.5	34.1	0	0	0	0	0
43	4270.8	11.95	0	1.974081026	0	0	4	0	0	2	70	0	65.7	176	22	0	54.6	0	0	76	12.9	56.5	26.7	0	0	0	0	0
43	4272	0	2	0	1	1	5	0	0	1	70	0	65.7	176	22	0	54.6	0	0	76	12.9	56.5	26.7	0	0	0	0	0
43	4273.5	1.5	0	3.091042453	0	0	5	0	0	2	70	0	65.7	176	22	0	54.6	0	0	76	12.9	56.5	26.7	0	0	0	0	0
43	4274	2	0	3.015534901	0	0	5	0	0	2	70	0	65.7	176	22	0	54.6	0	0	76	12.9	56.5	26.7	0	0	0	0	0
43	4276	4	0	2.63905733	0	0	5	0	0	2	70	0	65.7	176	22	0	54.6	0	0	76	12.9	56.5	26.7	0	0	0	0	0
44	0	0	7	0	1	1	1	12	9	1	70	0	72.5	158	28	0	10.51	0	0	61	7.4	108	9999	0	0	0	0	0
44	118.8	11.95	0	2.219203484	0	0	1	0	0	2	70	0	73.8	158	28	0	20.89	0	0	61	7.4	108	9999	0	0	0	0	0
44	120	0	8	0	1	1	1	0	0	1	70	0	73.8	158	28	0	20.89	0	0	61	7.4	108	9999	0	0	0	0	0
44	120.5	0.5	0	2.87356464	0	0	1	0	0	2	70	0	73.8	158	28	0	20.89	0	0	61	7.4	108	9999	0	0	0	0	0
44	121	1	0	3.742420221	0	0	1	0	0	2	70	0	73.8	158	28	0	20.89	0	0	61	7.4	108	9999	0	0	0	0	0
44	121.5	1.5	0	3.668676747	0	0	1	0	0	2	70	0	73.8	158	28	0	20.89	0	0	61	7.4	108	9999	0	0	0	0	0
44	122	2	0	3.206803244	0	0	1	0	0	2	70	0	73.8	158	28	0	20.89	0	0	61	7.4	108	9999	0	0	0	0	0
44	123	3	0	2.939161922	0	0	1	0	0	2	70	0	73.8	158	28	0	20.89	0	0	61	7.4	108	9999	0	0	0	0	0
44	124	4	0	2.821378886	0	0	1	0	0	2	70	0	73.8	158	28	0	20.89	0	0	61	7.4	108	9999	0	0	0	0	0
44	126	6	0	2.595254707	0	0	1	0	0	2	70	0	73.8	158	28	0	20.89	0	0	61	7.4	108	9999	0	0	0	0	0
44	128	8	0	2.433613355	0	0	1	0	0	2	70	0	73.8	158	28	0	20.89	0	0	61	7.4	108	9999	0	0	0	0	0
44	130.8	11.95	0	2.174751721	0	0	1	0	0	2	70	0	73.8	158	28	0	20.89	0	0	61	7.4	108	9999	0	0	0	0	0
44	132	0	8	0	1	1	1	12	58	1	70	0	73.8	158	28	0	20.89	0	0	61	7.4	108	9999	0	0	0	0	0
44	838.8	11.95	0	2.272125886	0	0	1	0	0	2	70	0	66.9	158	28	0	54.14	0	0	61	7.4	108	9999	0	0	0	0	0
44	840	0	2	0	1	1	2	0	0	1	70	0	66.9	158	28	0	54.14	0	0	61	7.4	108	9999	0	0	0	0	0
44	841.5	1.5	0	2.48490665	0	0	2	0	0	2	70	0	66.9	158	28	0	54.14	0	0	61	7.4	108	9999	0	0	0	0	0
44	842	2	0	3.214867803	0	0	2	0	0	2	70	0	66.9	158	28	0	54.14	0	0	61	7.4	108	9999	0	0	0	0	0
44	844	4	0	3.072693315	0	0	2	0	0	2	70	0	66.9	158	28	0	54.14	0	0	61	7.4	108	9999	0	0	0	0	0
44	852	0	2	0	1	1	2	12	58	1	70	0	66.9	158	28	0	54.14	0	0	61	7.4	108	9999	0	0	0	0	0
44	1558.8	11.95	0	1.526056303	0	0	2	0	0	2	70	0	70.2	158	28	0	58.52	0	0	61	7.4	108	16.7	0	0	0	0	0
44	1560	0	1	0	1	1	3	0	0	1	70	0	70.2	158	28	0	58.52	0	0	61	7.4	108	16.7	0	0	0	0	0
44	1561.5	1.5	0	2.219203484	0	0	3	0	0	2	70	0	70.2	158	28	0	58.52	0	0	61	7.4	108	16.7	0	0	0	0	0
44	1562	2	0	2.617395833	0	0	3	0	0	2	70	0	70.2	158	28	0	58.52	0	0	61	7.4	108	16.7	0	0	0	0	0
44	1564	4	0	2.219203484	0	0	3	0	0	2	70	0	70.2	158	28	0	58.52	0	0	61	7.4	108	16.7	0	0	0	0	0
44	1572	0	1	0	1	1	3	12	54	1	70	0	70.2	158	28	0	58.52	0	0	61	7.4	108	16.7	0	0	0	0	0
44	2230.8	11.95	0	1.85629799	0	0	3	0	0	2	70	0	69.6	158	28	0	54.14	0	0	61	7.4	108	16.8	0	0	0	0	0
44	2232	0	1	0	1	1	4	0	0	1	70	0	69.6	158	28	0	54.14	0	0	61	7.4	108	16.8	0	0	0	0	0
44	2233.5	1.5	0	2.879198457	0	0	4	0	0	2	70	0	69.6	158	28	0	54.14	0	0	61	7.4	108	16.8	0	0	0	0	0
44	2234	2	0	2.660259537	0	0	4	0	0	2	70	0	69.6	158	28	0	54.14	0	0	61	7.4	108	16.8	0	0	0	0	0
44	2236	4	0	2.272125886	0	0	4	0	0	2	70	0	69.6	158	28	0	54.14	0	0	61	7.4	108	16.8	0	0	0	0	0
44	2244	0	1	0	1	1	4	12	180	1	70	0	69.6	158	28	0	54.14	0	0	61	7.4	108	16.8	0	0	0	0	0
44	4414.8	11.95	0	1.945910149	0	0	4	0	0	2	70	0	70.8	158	28	0	68.89	0	0	61	7.4	108	19	0	0	0	0	0
44	4416	0	1	0	1	1	5	0	0	1	70	0	70.8	158	28	0	68.89	0	0	61	7.4	108	19	0	0	0	0	0
45	0	0	5	0	1	1	1	12	9	1	44	1	55	156	22	0	7.67	0	0	61	15.1	136.5	9999	0	0	0	0	0
45	118.8	11.95	0	1.824549292	0	0	1	0	0	2	44	1	53.9	156	22	0	20.43	0	0	61	15.1	136.5	9999	0	0	0	0	0
45	120	0	10	0	1	1	1	0	0	1	44	1	53.9	156	22	0	20.43	0	0	61	15.1	136.5	9999	0	0	0	0	0
45	120.5	0.5	0	3.234749174	0	0	1	0	0	2	44	1	53.9	156	22	0	20.43	0	0	61	15.1	136.5	9999	0	0	0	0	0
45	121	1	0	3.417726684	0	0	1	0	0	2	44	1	53.9	156	22	0	20.43	0	0	61	15.1	136.5	9999	0	0	0	0	0
45	121.5	1.5	0	3.335769576	0	0	1	0	0	2	44	1	53.9	156	22	0	20.43	0	0	61	15.1	136.5	9999	0	0	0	0	0
45	122	2	0	3.499533282	0	0	1	0	0	2	44	1	53.9	156	22	0	20.43	0	0	61	15.1	136.5	9999	0	0	0	0	0
45	123	3	0	2.944438979	0	0	1	0	0	2	44	1	53.9	156	22	0	20.43	0	0	61	15.1	136.5	9999	0	0	0	0	0
45	124	4	0	2.459588842	0	0	1	0	0	2	44	1	53.9	156	22	0	20.43	0	0	61	15.1	136.5	9999	0	0	0	0	0
45	126	6	0	2.128231706	0	0	1	0	0	2	44	1	53.9	156	22	0	20.43	0	0	61	15.1	136.5	9999	0	0	0	0	0
45	128	8	0	2.054123734	0	0	1	0	0	2	44	1	53.9	156	22	0	20.43	0	0	61	15.1	136.5	9999	0	0	0	0	0
45	130.8	11.95	0	1.62924054	0	0	1	0	0	2	44	1	53.9	156	22	0	20.43	0	0	61	15.1	136.5	9999	0	0	0	0	0
45	132	0	10	0	1	1	1	12	50	1	44	1	53.9	156	22	0	20.43	0	0	61	15.1	136.5	9999	0	0	0	0	0
45	742.8	11.95	0	2.208274414	0	0	1	0	0	2	44	1	50.2	156	22	0	39.79	0	0	61	15.1	136.5	28	0	0	0	0	0
45	744	0	4	0	1	1	2	0	0	1	44	1	50.2	156	22	0	39.79	0	0	61	15.1	136.5	28	0	0	0	0	0
45	745.5	1.5	0	3.250374492	0	0	2	0	0	2	44	1	50.2	156	22	0	39.79	0	0	61	15.1	136.5	28	0	0	0	0	0
45	746	2	0	2.995732274	0	0	2	0	0	2	44	1	50.2	156	22	0	39.79	0	0	61	15.1	136.5	28	0	0	0	0	0
45	748	4	0	2.708050201	0	0	2	0	0	2	44	1	50.2	156	22	0	39.79	0	0	61	15.1	136.5	28	0	0	0	0	0
45	756	0	4	0	1	1	2	12	70	1	44	1	50.2	156	22	0	39.79	0	0	61	15.1	136.5	28	0	0	0	0	0
45	1606.8	11.95	0	2.251291799	0	0	2	0	0	2	44	1	52.3	156	22	0	48.59	0	0	61	15.1	136.5	32.4	0	0	0	0	0
45	1608	0	3	0	1	1	3	0	0	1	44	1	52.3	156	22	0	48.59	0	0	61	15.1	136.5	32.4	0	0	0	0	0
45	1609.5	1.5	0	3.471966453	0	0	3	0	0	2	44	1	52.3	156	22	0	48.59	0	0	61	15.1	136.5	32.4	0	0	0	0	0
45	1610	2	0	3.339321978	0	0	3	0	0	2	44	1	52.3	156	22	0	48.59	0	0	61	15.1	136.5	32.4	0	0	0	0	0
45	1612	4	0	2.87356464	0	0	3	0	0	2	44	1	52.3	156	22	0	48.59	0	0	61	15.1	136.5	32.4	0	0	0	0	0
45	1620	0	3	0	1	1	3	12	54	1	44	1	52.3	156	22	0	48.59	0	0	61	15.1	136.5	32.4	0	0	0	0	0
45	2278.8	11.95	0	2.00148	0	0	3	0	0	2	44	1	53.5	156	22	0	58.31	0	0	61	15.1	136.5	13	0	0	0	0	0
45	2280	0	2	0	1	1	4	0	0	1	44	1	53.5	156	22	0	58.31	0	0	61	15.1	136.5	13	0	0	0	0	0
45	2281.5	1.5	0	2.960105096	0	0	4	0	0	2	44	1	53.5	156	22	0	58.31	0	0	61	15.1	136.5	13	0	0	0	0	0
45	2282	2	0	3.443618098	0	0	4	0	0	2	44	1	53.5	156	22	0	58.31	0	0	61	15.1	136.5	13	0	0	0	0	0
45	2284	4	0	2.681021529	0	0	4	0	0	2	44	1	53.5	156	22	0	58.31	0	0	61	15.1	136.5	13	0	0	0	0	0
45	2292	0	2	0	1	1	4	12	178	1	44	1	53.5	156	22	0	58.31	0	0	61	15.1	136.5	13	0	0	0	0	0
45	4438.8	11.95	0	1.547562509	0	0	4	0	0	2	44	1	56	156	22	0	51.14	0	0	61	15.1	136.5	38.8	0	0	0	0	0
45	4440	0	1	0	1	1	5	0	0	1	44	1	56	156	22	0	51.14	0	0	61	15.1	136.5	38.8	0	0	0	0	0
46	0	0	10	0	1	1	1	12	11	1	49	0	73	177	23	1	10.97	0	0	48	9999	0	16.8	0	0	0	0	0
46	142.8	11.95	0	2.091864062	0	0	1	0	0	2	49	0	72.9	177	23	1	34.89	0	0	48	9999	0	17.7	0	0	0	0	0
46	144	0	10	0	1	1	2	12	69	1	49	0	72.9	177	23	1	34.89	0	0	48	9999	0	17.7	0	0	0	0	0
46	984	0	10.5	0	1	1	2	12	41	1	49	0	72.9	177	23	1	47.84	0	0	48	9999	0	19.4	0	0	0	0	0
46	1486.8	11.95	0	2.261763098	0	0	2	0	0	2	49	0	72.5	177	23	1	55.06	1	0	48	9999	0	18.9	0	0	0	0	0
46	1488	0	10	0	1	1	3	0	0	1	49	0	72.5	177	23	1	55.06	1	0	48	9999	0	18.9	0	0	0	0	0
46	1500	0	10	0	1	1	3	12	82	1	49	0	72.5	177	23	1	55.06	1	0	48	9999	0	18.9	0	0	0	0	0
46	2494.8	11.95	0	2.197224577	0	0	3	0	0	2	49	0	72.5	177	23	1	53.26	1	0	48	9999	0	1.1	0	1	0	1	0
46	2496	0	8	0	1	1	4	0	0	1	49	0	72.5	177	23	1	53.26	1	0	48	9999	0	1.1	0	1	0	1	0
46	2498	2	0	3.346389145	0	0	4	0	0	2	49	0	72.5	177	23	1	53.26	1	0	48	9999	0	1.1	0	1	0	1	0
46	2500	4	0	3.303216973	0	0	4	0	0	2	49	0	72.5	177	23	1	53.26	1	0	48	9999	0	1.1	0	1	0	1	0
46	2508	0	8	0	1	1	4	12	176	1	49	0	72.5	177	23	1	53.26	1	0	48	9999	0	1.1	0	1	0	1	0
46	4630.8	11.95	0	2.186051277	0	0	4	0	0	2	49	0	74	177	23	1	33.29	1	0	48	9999	0	1.7	0	1	0	1	0
46	4632	0	5	0	1	1	5	0	0	1	49	0	74	177	23	1	33.29	1	0	48	9999	0	1.7	0	1	0	1	0
46	4633.5	1.5	0	3.117949906	0	0	5	0	0	2	49	0	74	177	23	1	33.29	1	0	48	9999	0	1.7	0	1	0	1	0
47	0	0	5.75	0	1	1	1	12	11	1	36	1	96.5	163	35	1	7.14	0	0	57	9999	0	34	0	0	0	0	0
47	142.8	11.95	0	2.163323026	0	0	1	0	0	2	36	1	94.3	163	35	1	70	0	0	57	9999	0	9999	0	0	0	0	0
47	144	0	5.75	0	1	1	1	0	0	1	36	1	94.3	163	35	1	70	0	0	57	9999	0	9999	0	0	0	0	0
47	144.5	0.5	0	2.163323026	0	0	1	0	0	2	36	1	94.3	163	35	1	70	0	0	57	9999	0	9999	0	0	0	0	0
47	145	1	0	3.621670704	0	0	1	0	0	2	36	1	94.3	163	35	1	70	0	0	57	9999	0	9999	0	0	0	0	0
47	145.5	1.5	0	3.46260601	0	0	1	0	0	2	36	1	94.3	163	35	1	70	0	0	57	9999	0	9999	0	0	0	0	0
47	146	2	0	2.980618636	0	0	1	0	0	2	36	1	94.3	163	35	1	70	0	0	57	9999	0	9999	0	0	0	0	0
47	147	3	0	2.610069793	0	0	1	0	0	2	36	1	94.3	163	35	1	70	0	0	57	9999	0	9999	0	0	0	0	0
47	148	4	0	2.557227311	0	0	1	0	0	2	36	1	94.3	163	35	1	70	0	0	57	9999	0	9999	0	0	0	0	0
47	150	6	0	2.351375257	0	0	1	0	0	2	36	1	94.3	163	35	1	70	0	0	57	9999	0	9999	0	0	0	0	0
47	152	8	0	2.151762203	0	0	1	0	0	2	36	1	94.3	163	35	1	70	0	0	57	9999	0	9999	0	0	0	0	0
47	156	0	5.75	0	1	1	1	12	72	1	36	1	94.3	163	35	1	70	0	0	57	9999	0	9999	0	0	0	0	0
47	1030.8	11.95	0	2.442347035	0	0	1	0	0	2	36	1	89.8	163	35	1	57.18	0	0	57	9999	0	32.4	0	0	0	0	0
47	1032	0	4.75	0	1	1	2	0	0	1	36	1	89.8	163	35	1	57.18	0	0	57	9999	0	32.4	0	0	0	0	0
47	1033.5	1.5	0	3.250374492	0	0	2	0	0	2	36	1	89.8	163	35	1	57.18	0	0	57	9999	0	32.4	0	0	0	0	0
47	1044	0	4.75	0	1	1	2	12	22	1	36	1	89.8	163	35	1	57.18	0	0	57	9999	0	32.4	0	0	0	0	0
47	1318.8	11.95	0	2.406945108	0	0	2	0	0	2	36	1	92	163	35	1	57.75	0	0	57	9999	0	28.4	0	0	0	0	0
47	1320	0	4.75	0	1	1	3	0	0	1	36	1	92	163	35	1	57.75	0	0	57	9999	0	28.4	0	0	0	0	0
47	1321.5	1.5	0	3.303216973	0	0	3	0	0	2	36	1	92	163	35	1	57.75	0	0	57	9999	0	28.4	0	0	0	0	0
47	1322	2	0	2.980618636	0	0	3	0	0	2	36	1	92	163	35	1	57.75	0	0	57	9999	0	28.4	0	0	0	0	0
47	1324	4	0	2.87356464	0	0	3	0	0	2	36	1	92	163	35	1	57.75	0	0	57	9999	0	28.4	0	0	0	0	0
47	1332	0	4.75	0	1	1	3	12	54	1	36	1	92	163	35	1	57.75	0	0	57	9999	0	28.4	0	0	0	0	0
47	1990.8	11.95	0	2.397895273	0	0	3	0	0	2	36	1	92.5	163	35	1	54.44	0	0	57	9999	0	26.2	0	0	0	0	0
47	1992	0	4.75	0	1	1	4	0	0	1	36	1	92.5	163	35	1	54.44	0	0	57	9999	0	26.2	0	0	0	0	0
47	1993.5	1.5	0	2.862200881	0	0	4	0	0	2	36	1	92.5	163	35	1	54.44	0	0	57	9999	0	26.2	0	0	0	0	0
47	1994	2	0	2.76000994	0	0	4	0	0	2	36	1	92.5	163	35	1	54.44	0	0	57	9999	0	26.2	0	0	0	0	0
47	1996	4	0	2.772588722	0	0	4	0	0	2	36	1	92.5	163	35	1	54.44	0	0	57	9999	0	26.2	0	0	0	0	0
47	2004	0	4.75	0	1	1	4	12	194	1	36	1	92.5	163	35	1	54.44	0	0	57	9999	0	26.2	0	0	0	0	0
47	4342.8	11.95	0	2.104134154	0	0	4	0	0	2	36	1	94	163	35	1	45.39	0	0	57	9999	0	29.1	0	0	0	0	0
47	4344	0	3.5	0	1	1	5	0	0	1	36	1	94	163	35	1	45.39	0	0	57	9999	0	29.1	0	0	0	0	0
47	4345.5	1.5	0	3.0301337	0	0	5	0	0	2	36	1	94	163	35	1	45.39	0	0	57	9999	0	29.1	0	0	0	0	0
47	4346	2	0	2.980618636	0	0	5	0	0	2	36	1	94	163	35	1	45.39	0	0	57	9999	0	29.1	0	0	0	0	0
47	4348	4	0	2.595254707	0	0	5	0	0	2	36	1	94	163	35	1	45.39	0	0	57	9999	0	29.1	0	0	0	0	0
48	0	0	2	0	1	1	1	12	11	1	59	0	78	9999	9999	0	5.57	0	0	60	19.4	0	9999	0	0	0	0	0
48	142.8	11.95	0	1.774952351	0	0	1	0	0	2	59	0	78	9999	9999	0	17.7	0	0	60	19.4	0	9999	0	0	0	0	1
48	144	0	2	0	1	1	1	0	0	1	59	0	78	9999	9999	0	17.7	0	0	60	19.4	0	9999	0	0	0	0	1
48	144.5	0.5	0	1.757857918	0	0	1	0	0	2	59	0	78	9999	9999	0	17.7	0	0	60	19.4	0	9999	0	0	0	0	1
48	145	1	0	1.757857918	0	0	1	0	0	2	59	0	78	9999	9999	0	17.7	0	0	60	19.4	0	9999	0	0	0	0	1
48	145.5	1.5	0	1.931521412	0	0	1	0	0	2	59	0	78	9999	9999	0	17.7	0	0	60	19.4	0	9999	0	0	0	0	1
48	146	2	0	1.960094784	0	0	1	0	0	2	59	0	78	9999	9999	0	17.7	0	0	60	19.4	0	9999	0	0	0	0	1
48	147	3	0	1.916922612	0	0	1	0	0	2	59	0	78	9999	9999	0	17.7	0	0	60	19.4	0	9999	0	0	0	0	1
48	148	4	0	1.931521412	0	0	1	0	0	2	59	0	78	9999	9999	0	17.7	0	0	60	19.4	0	9999	0	0	0	0	1
48	150	6	0	1.871802177	0	0	1	0	0	2	59	0	78	9999	9999	0	17.7	0	0	60	19.4	0	9999	0	0	0	0	1
48	152	8	0	1.757857918	0	0	1	0	0	2	59	0	78	9999	9999	0	17.7	0	0	60	19.4	0	9999	0	0	0	0	1
48	154.8	11.95	0	1.589235205	0	0	1	0	0	2	59	0	78	9999	9999	0	17.7	0	0	60	19.4	0	9999	0	0	0	0	1
48	156	0	2	0	1	1	1	12	464	1	59	0	78	9999	9999	0	17.7	0	0	60	19.4	0	9999	0	0	0	0	1
48	5734.8	11.95	0	2.595254707	0	0	1	0	0	2	59	0	78	9999	9999	0	65.24	1	0	60	19.4	0	41.4	0	1	1	0	1
48	5736	0	2	0	1	1	2	0	0	1	59	0	78	9999	9999	0	65.24	1	0	60	19.4	0	41.4	0	1	1	0	1
48	5737.5	1.5	0	3.46885603	0	0	2	0	0	2	59	0	78	9999	9999	0	65.24	1	0	60	19.4	0	41.4	0	1	1	0	1
48	5738	2	0	3.122364924	0	0	2	0	0	2	59	0	78	9999	9999	0	65.24	1	0	60	19.4	0	41.4	0	1	1	0	1
48	5740	4	0	2.954910279	0	0	2	0	0	2	59	0	78	9999	9999	0	65.24	1	0	60	19.4	0	41.4	0	1	1	0	1
49	0	0	7.5	0	1	1	1	12	9	1	28	1	52	167	19	0	16.77	0	0	62	9999	81	13	0	0	0	0	0
49	118.8	11.95	0	1.667706821	0	0	1	0	0	2	28	1	55.6	167	19	0	40.21	0	0	62	9999	81	14.8	0	0	0	0	0
49	120	0	7.5	0	1	1	1	0	0	1	28	1	55.6	167	19	0	40.21	0	0	62	9999	81	14.8	0	0	0	0	0
49	120.5	0.5	0	2.116255515	0	0	1	0	0	2	28	1	55.6	167	19	0	40.21	0	0	62	9999	81	14.8	0	0	0	0	0
49	121	1	0	1.704748092	0	0	1	0	0	2	28	1	55.6	167	19	0	40.21	0	0	62	9999	81	14.8	0	0	0	0	0
49	121.5	1.5	0	1.774952351	0	0	1	0	0	2	28	1	55.6	167	19	0	40.21	0	0	62	9999	81	14.8	0	0	0	0	0
49	122	2	0	1.902107526	0	0	1	0	0	2	28	1	55.6	167	19	0	40.21	0	0	62	9999	81	14.8	0	0	0	0	0
49	123	3	0	3.210843653	0	0	1	0	0	2	28	1	55.6	167	19	0	40.21	0	0	62	9999	81	14.8	0	0	0	0	0
49	124	4	0	2.879198457	0	0	1	0	0	2	28	1	55.6	167	19	0	40.21	0	0	62	9999	81	14.8	0	0	0	0	0
49	126	6	0	2.433613355	0	0	1	0	0	2	28	1	55.6	167	19	0	40.21	0	0	62	9999	81	14.8	0	0	0	0	0
49	128	8	0	2.163323026	0	0	1	0	0	2	28	1	55.6	167	19	0	40.21	0	0	62	9999	81	14.8	0	0	0	0	0
49	130.8	11.95	0	1.85629799	0	0	1	0	0	2	28	1	55.6	167	19	0	40.21	0	0	62	9999	81	14.8	0	0	0	0	0
49	132	0	7.5	0	1	1	1	12	94	1	28	1	55.6	167	19	0	40.21	0	0	62	9999	81	14.8	0	0	0	0	0
49	1270.8	11.95	0	1.887069649	0	0	1	0	0	2	28	1	53.5	167	19	0	67.03	0	0	62	9999	81	17.2	0	0	0	0	0
49	1272	0	4	0	1	1	2	0	0	1	28	1	53.5	167	19	0	67.03	0	0	62	9999	81	17.2	0	0	0	0	0
49	1273.5	1.5	0	2.87356464	0	0	2	0	0	2	28	1	53.5	167	19	0	67.03	0	0	62	9999	81	17.2	0	0	0	0	0
49	1274	2	0	2.785011242	0	0	2	0	0	2	28	1	53.5	167	19	0	67.03	0	0	62	9999	81	17.2	0	0	0	0	0
49	1276	4	0	2.660259537	0	0	2	0	0	2	28	1	53.5	167	19	0	67.03	0	0	62	9999	81	17.2	0	0	0	0	0
49	1284	0	4	0	1	1	2	12	68	1	28	1	53.5	167	19	0	67.03	0	0	62	9999	81	17.2	0	0	0	0	0
49	2110.8	11.95	0	2.174751721	0	0	2	0	0	2	28	1	52	167	19	0	59.66	0	0	62	9999	81	24.8	0	0	0	0	0
49	2112	0	3.5	0	1	1	3	0	0	1	28	1	52	167	19	0	59.66	0	0	62	9999	81	24.8	0	0	0	0	0
49	2113.5	1.5	0	3.025291076	0	0	3	0	0	2	28	1	52	167	19	0	59.66	0	0	62	9999	81	24.8	0	0	0	0	0
49	2114	2	0	3.000719815	0	0	3	0	0	2	28	1	52	167	19	0	59.66	0	0	62	9999	81	24.8	0	0	0	0	0
49	2116	4	0	2.708050201	0	0	3	0	0	2	28	1	52	167	19	0	59.66	0	0	62	9999	81	24.8	0	0	0	0	0
49	2124	0	3.5	0	1	1	3	12	322	1	28	1	52	167	19	0	59.66	0	0	62	9999	81	24.8	0	0	0	0	0
49	5998.8	11.95	0	1.902107526	0	0	3	0	0	2	28	1	53	167	19	0	49.67	0	0	62	9999	81	18	0	0	0	0	0
49	6000	0	2.5	0	1	1	4	0	0	1	28	1	53	167	19	0	49.67	0	0	62	9999	81	18	0	0	0	0	0
49	6001.5	1.5	0	2.681021529	0	0	4	0	0	2	28	1	53	167	19	0	49.67	0	0	62	9999	81	18	0	0	0	0	0
49	6002	2	0	2.674148649	0	0	4	0	0	2	28	1	53	167	19	0	49.67	0	0	62	9999	81	18	0	0	0	0	0
49	6004	4	0	2.174751721	0	0	4	0	0	2	28	1	53	167	19	0	49.67	0	0	62	9999	81	18	0	0	0	0	0
50	0	0	8	0	1	1	1	12	21	1	34	1	57	168	19	0	6.99	0	0	56	7.3	117	39.5	0	0	0	0	0
50	262.8	11.95	0	1.774952351	0	0	1	0	0	2	34	1	52	168	19	0	15.1	0	0	56	7.3	117	32	0	0	0	0	0
50	264	0	8	0	1	1	1	0	0	1	34	1	52	168	19	0	15.1	0	0	56	7.3	117	32	0	0	0	0	0
50	264.5	0.5	0	1.840549633	0	0	1	0	0	2	34	1	52	168	19	0	15.1	0	0	56	7.3	117	32	0	0	0	0	0
50	265	1	0	2.128231706	0	0	1	0	0	2	34	1	52	168	19	0	15.1	0	0	56	7.3	117	32	0	0	0	0	0
50	265.5	1.5	0	2.251291799	0	0	1	0	0	2	34	1	52	168	19	0	15.1	0	0	56	7.3	117	32	0	0	0	0	0
50	266	2	0	2.272125886	0	0	1	0	0	2	34	1	52	168	19	0	15.1	0	0	56	7.3	117	32	0	0	0	0	0
50	267	3	0	2.163323026	0	0	1	0	0	2	34	1	52	168	19	0	15.1	0	0	56	7.3	117	32	0	0	0	0	0
50	268	4	0	3.072693315	0	0	1	0	0	2	34	1	52	168	19	0	15.1	0	0	56	7.3	117	32	0	0	0	0	0
50	270	6	0	2.4765384	0	0	1	0	0	2	34	1	52	168	19	0	15.1	0	0	56	7.3	117	32	0	0	0	0	0
50	272	8	0	2.104134154	0	0	1	0	0	2	34	1	52	168	19	0	15.1	0	0	56	7.3	117	32	0	0	0	0	0
50	276	0	8	0	1	1	1	12	36	1	34	1	52	168	19	0	15.1	0	0	56	7.3	117	32	0	0	0	0	0
50	718.8	11.95	0	2.116255515	0	0	1	0	0	2	34	1	50.6	168	19	0	22.72	0	1	56	7.3	117	40	0	0	0	0	0
50	720	0	9	0	1	1	2	0	0	1	34	1	50.6	168	19	0	22.72	0	1	56	7.3	117	40	0	0	0	0	0
50	732	0	9	0	1	1	2	12	72	1	34	1	50.6	168	19	0	22.72	0	1	56	7.3	117	40	0	0	0	0	0
50	1606.8	11.95	0	0.530628251	0	0	2	0	0	2	34	1	52.4	168	19	0	35.93	0	0	56	7.3	117	29	0	0	0	0	0
50	1608	0	1.75	0	1	1	3	12	235	1	34	1	52.4	168	19	0	35.93	0	0	56	7.3	117	29	0	0	0	0	0
50	4438.8	11.95	0	2.186051277	0	0	3	0	0	2	34	1	50	168	19	0	9999	1	1	56	7.3	117	34	0	0	0	0	0
50	4440	0	5	0	1	1	4	0	0	1	34	1	50	168	19	0	9999	1	1	56	7.3	117	34	0	0	0	0	0
50	4441.5	1.5	0	2.917770732	0	0	4	0	0	2	34	1	50	168	19	0	9999	1	1	56	7.3	117	34	0	0	0	0	0
50	4444	4	0	2.734367509	0	0	4	0	0	2	34	1	50	168	19	0	9999	1	1	56	7.3	117	34	0	0	0	0	0
51	0	0	3	0	1	1	1	12	13	1	45	0	86	177	26	0	7.48	0	0	45	20.4	87	19.5	0	0	0	0	0
51	166.8	11.95	0	2.58021683	0	0	1	0	0	2	45	0	88.8	177	26	0	13.9	1	0	45	20.4	87	9999	0	0	0	0	0
51	168	0	3	0	1	1	1	0	0	1	45	0	88.8	177	26	0	13.9	1	0	45	20.4	87	9999	0	0	0	0	0
51	180	0	3	0	1	1	1	12	56	1	45	0	88.8	177	26	0	13.9	1	0	45	20.4	87	9999	0	0	0	0	0
51	862.8	11.95	0	2.610069793	0	0	1	0	0	2	45	0	79	177	26	0	29.91	1	1	45	20.4	87	21.5	0	0	0	0	0
51	864	0	4	0	1	1	2	0	0	1	45	0	79	177	26	0	29.91	1	1	45	20.4	87	21.5	0	0	0	0	0
51	876	0	4	0	1	1	2	12	42	1	45	0	79	177	26	0	29.91	1	1	45	20.4	87	21.5	0	0	0	0	0
51	1390.8	11.95	0	2.140066163	0	0	2	0	0	2	45	0	76	177	26	0	34.61	0	0	45	20.4	87	24.5	0	0	0	0	1
51	1392	0	4.5	0	1	1	3	0	0	1	45	0	76	177	26	0	34.61	0	0	45	20.4	87	24.5	0	0	0	0	1
51	1404	0	4.5	0	1	1	3	12	64	1	45	0	76	177	26	0	34.61	0	0	45	20.4	87	24.5	0	0	0	0	1
51	2182.8	11.95	0	2.163323026	0	0	3	0	0	2	45	0	78.3	177	26	0	36.89	0	0	45	20.4	87	14	0	0	0	0	0
51	2184	0	3.75	0	1	1	4	0	0	1	45	0	78.3	177	26	0	36.89	0	0	45	20.4	87	14	0	0	0	0	0
51	2196	0	3.75	0	1	1	4	12	212	1	45	0	78.3	177	26	0	36.89	0	0	45	20.4	87	14	0	0	0	0	0
51	4750.8	11.95	0	2.687847494	0	0	4	0	0	2	45	0	82	177	26	0	40.48	0	0	45	20.4	87	22.3	0	0	0	0	0
51	4752	0	3.75	0	1	1	5	0	0	1	45	0	82	177	26	0	40.48	0	0	45	20.4	87	22.3	0	0	0	0	0
51	4753.5	1.5	0	2.653241965	0	0	5	0	0	2	45	0	82	177	26	0	40.48	0	0	45	20.4	87	22.3	0	0	0	0	0
52	0	0	4.5	0	1	1	1	12	9	1	59	1	91.8	174	30	0	11.52	0	0	72	18.2	107	23.1	0	0	0	0	0
52	118.8	11.95	0	2.079441542	0	0	1	0	0	2	59	1	101.6	174	30	0	6.21	0	0	72	18.2	107	17.6	0	0	0	0	0
52	120	0	4.5	0	1	1	1	0	0	1	59	1	101.6	174	30	0	6.21	0	0	72	18.2	107	17.6	0	0	0	0	0
52	120.5	0.5	0	1.945910149	0	0	1	0	0	2	59	1	101.6	174	30	0	6.21	0	0	72	18.2	107	17.6	0	0	0	0	0
52	121	1	0	1.987874348	0	0	1	0	0	2	59	1	101.6	174	30	0	6.21	0	0	72	18.2	107	17.6	0	0	0	0	0
52	121.5	1.5	0	2.054123734	0	0	1	0	0	2	59	1	101.6	174	30	0	6.21	0	0	72	18.2	107	17.6	0	0	0	0	0
52	122	2	0	2.00148	0	0	1	0	0	2	59	1	101.6	174	30	0	6.21	0	0	72	18.2	107	17.6	0	0	0	0	0
52	123	3	0	2.079441542	0	0	1	0	0	2	59	1	101.6	174	30	0	6.21	0	0	72	18.2	107	17.6	0	0	0	0	0
52	124	4	0	2.208274414	0	0	1	0	0	2	59	1	101.6	174	30	0	6.21	0	0	72	18.2	107	17.6	0	0	0	0	0
52	126	6	0	1.931521412	0	0	1	0	0	2	59	1	101.6	174	30	0	6.21	0	0	72	18.2	107	17.6	0	0	0	0	0
52	128	8	0	1.887069649	0	0	1	0	0	2	59	1	101.6	174	30	0	6.21	0	0	72	18.2	107	17.6	0	0	0	0	0
52	130.8	11.95	0	1.740466175	0	0	1	0	0	2	59	1	101.6	174	30	0	6.21	0	0	72	18.2	107	17.6	0	0	0	0	0
52	132	0	4.5	0	1	1	1	12	50	1	59	1	101.6	174	30	0	6.21	0	0	72	18.2	107	17.6	0	0	0	0	0
52	742.8	11.95	0	2.261763098	0	0	1	0	0	2	59	1	90.4	174	30	0	12.19	0	1	72	18.2	107	28.7	1	0	0	0	0
52	744	0	4.5	0	1	1	2	0	0	1	59	1	90.4	174	30	0	12.19	0	1	72	18.2	107	28.7	1	0	0	0	0
52	745.5	1.5	0	3.025291076	0	0	2	0	0	2	59	1	90.4	174	30	0	12.19	0	1	72	18.2	107	28.7	1	0	0	0	0
53	0	0	5	0	1	1	1	12	15	1	66	1	62	162	22	0	10.57	0	0	35	8	87	11.6	0	0	0	0	0
53	190.8	11.95	0	1.960094784	0	0	1	0	0	2	66	1	63.2	162	22	0	9.25	0	0	35	8	87	23	0	0	0	0	0
53	192	0	5	0	1	1	1	0	0	1	66	1	63.2	162	22	0	9.25	0	0	35	8	87	23	0	0	0	0	0
53	204	0	5	0	1	1	1	12	40	1	66	1	63.2	162	22	0	9.25	0	0	35	8	87	23	0	0	0	0	0
53	694.8	11.95	0	2.041220329	0	0	1	0	0	2	66	1	54.8	162	22	0	25.22	1	0	35	8	87	29.6	0	0	0	0	0
53	696	0	5.5	0	1	1	2	0	0	1	66	1	54.8	162	22	0	25.22	1	0	35	8	87	29.6	0	0	0	0	0
53	708	0	5.5	0	1	1	2	12	54	1	66	1	54.8	162	22	0	25.22	1	0	35	8	87	29.6	0	0	0	0	0
53	1366.8	11.95	0	2.151762203	0	0	2	0	0	2	66	1	55.6	162	22	0	27.68	0	0	35	8	87	23.2	0	0	0	0	0
53	1368	0	5.5	0	1	1	3	0	0	1	66	1	55.6	162	22	0	27.68	0	0	35	8	87	23.2	0	0	0	0	0
53	1369.5	1.5	0	2.995732274	0	0	3	0	0	2	66	1	55.6	162	22	0	27.68	0	0	35	8	87	23.2	0	0	0	0	0
53	1370	2	0	2.833213344	0	0	3	0	0	2	66	1	55.6	162	22	0	27.68	0	0	35	8	87	23.2	0	0	0	0	0
53	1372	4	0	2.772588722	0	0	3	0	0	2	66	1	55.6	162	22	0	27.68	0	0	35	8	87	23.2	0	0	0	0	0
53	1380	0	5.5	0	1	1	3	12	54	1	66	1	55.6	162	22	0	27.68	0	0	35	8	87	23.2	0	0	0	0	0
53	2038.8	11.95	0	2.219203484	0	0	3	0	0	2	66	1	54.8	162	22	0	25.58	0	0	35	8	87	23	0	0	0	0	0
53	2040	0	5	0	1	1	4	0	0	1	66	1	54.8	162	22	0	25.58	0	0	35	8	87	23	0	0	0	0	0
53	2041.5	1.5	0	3.246490992	0	0	4	0	0	2	66	1	54.8	162	22	0	25.58	0	0	35	8	87	23	0	0	0	0	0
53	2042	2	0	3.165475048	0	0	4	0	0	2	66	1	54.8	162	22	0	25.58	0	0	35	8	87	23	0	0	0	0	0
53	2044	4	0	2.850706502	0	0	4	0	0	2	66	1	54.8	162	22	0	25.58	0	0	35	8	87	23	0	0	0	0	0
53	2052	0	5	0	1	1	4	12	194	1	66	1	54.8	162	22	0	25.58	0	0	35	8	87	23	0	0	0	0	0
53	4390.8	11.95	0	2.312535424	0	0	4	0	0	2	66	1	54.5	162	22	0	18.67	1	1	35	8	87	13.7	0	1	0	1	0
53	4392	0	4.5	0	1	1	5	0	0	1	66	1	54.5	162	22	0	18.67	1	1	35	8	87	13.7	0	1	0	1	0
53	4393.5	1.5	0	3.363841595	0	0	5	0	0	2	66	1	54.5	162	22	0	18.67	1	1	35	8	87	13.7	0	1	0	1	0
53	4394	2	0	3.206803244	0	0	5	0	0	2	66	1	54.5	162	22	0	18.67	1	1	35	8	87	13.7	0	1	0	1	0
53	4396	4	0	2.772588722	0	0	5	0	0	2	66	1	54.5	162	22	0	18.67	1	1	35	8	87	13.7	0	1	0	1	0
54	0	0	5	0	1	1	1	12	13	1	57	0	99	182	30	0	5.22	0	0	62	10.6	81	22	0	0	0	0	0
54	166.8	11.95	0	1.589235205	0	0	1	0	0	2	57	0	109	182	30	0	5.34	0	0	62	10.6	81	21.8	0	0	0	0	0
54	168	0	5	0	1	1	1	0	0	1	57	0	109	182	30	0	5.34	0	0	62	10.6	81	21.8	0	0	0	0	0
54	168.5	0.5	0	1.931521412	0	0	1	0	0	2	57	0	109	182	30	0	5.34	0	0	62	10.6	81	21.8	0	0	0	0	0
54	169	1	0	2.104134154	0	0	1	0	0	2	57	0	109	182	30	0	5.34	0	0	62	10.6	81	21.8	0	0	0	0	0
54	169.5	1.5	0	1.987874348	0	0	1	0	0	2	57	0	109	182	30	0	5.34	0	0	62	10.6	81	21.8	0	0	0	0	0
54	170	2	0	1.85629799	0	0	1	0	0	2	57	0	109	182	30	0	5.34	0	0	62	10.6	81	21.8	0	0	0	0	0
54	171	3	0	1.902107526	0	0	1	0	0	2	57	0	109	182	30	0	5.34	0	0	62	10.6	81	21.8	0	0	0	0	0
54	172	4	0	1.774952351	0	0	1	0	0	2	57	0	109	182	30	0	5.34	0	0	62	10.6	81	21.8	0	0	0	0	0
54	176	8	0	1.774952351	0	0	1	0	0	2	57	0	109	182	30	0	5.34	0	0	62	10.6	81	21.8	0	0	0	0	0
54	178.8	11.95	0	1.504077397	0	0	1	0	0	2	57	0	109	182	30	0	5.34	0	0	62	10.6	81	21.8	0	0	0	0	0
54	180	0	5	0	1	1	1	12	108	1	57	0	109	182	30	0	5.34	0	0	62	10.6	81	21.8	0	0	0	0	0
54	1486.8	11.95	0	2.57261223	0	0	1	0	0	2	57	0	92.3	182	30	0	29.88	1	0	62	10.6	81	13.9	0	0	0	0	0
54	1488	0	5	0	1	1	2	0	0	1	57	0	92.3	182	30	0	29.88	1	0	62	10.6	81	13.9	0	0	0	0	0
54	1489.5	1.5	0	2.646174797	0	0	2	0	0	2	57	0	92.3	182	30	0	29.88	1	0	62	10.6	81	13.9	0	0	0	0	0
54	1490	2	0	2.778819272	0	0	2	0	0	2	57	0	92.3	182	30	0	29.88	1	0	62	10.6	81	13.9	0	0	0	0	0
54	1500	0	5	0	1	1	2	12	42	1	57	0	92.3	182	30	0	29.88	1	0	62	10.6	81	13.9	0	0	0	0	0
54	2014.8	11.95	0	2.312535424	0	0	2	0	0	2	57	0	92.3	182	30	0	32.37	0	0	62	10.6	81	9999	0	0	0	0	0
54	2016	0	2.5	0	1	1	3	0	0	1	57	0	92.3	182	30	0	32.37	0	0	62	10.6	81	9999	0	0	0	0	0
54	2017.5	1.5	0	3.010620886	0	0	3	0	0	2	57	0	92.3	182	30	0	32.37	0	0	62	10.6	81	9999	0	0	0	0	0
54	2018	2	0	3.058707073	0	0	3	0	0	2	57	0	92.3	182	30	0	32.37	0	0	62	10.6	81	9999	0	0	0	0	0
54	2020	4	0	2.617395833	0	0	3	0	0	2	57	0	92.3	182	30	0	32.37	0	0	62	10.6	81	9999	0	0	0	0	0
54	2028	0	2.5	0	1	1	3	12	194	1	57	0	92.3	182	30	0	32.37	0	0	62	10.6	81	9999	0	0	0	0	0
54	4366.8	11.95	0	2.174751721	0	0	3	0	0	2	57	0	95.1	182	30	0	34.64	0	0	62	10.6	81	20.9	0	0	0	0	0
54	4368	0	2.5	0	1	1	4	0	0	1	57	0	95.1	182	30	0	34.64	0	0	62	10.6	81	20.9	0	0	0	0	0
54	4369.5	1.5	0	2.667228207	0	0	4	0	0	2	57	0	95.1	182	30	0	34.64	0	0	62	10.6	81	20.9	0	0	0	0	0
54	4370	2	0	2.63905733	0	0	4	0	0	2	57	0	95.1	182	30	0	34.64	0	0	62	10.6	81	20.9	0	0	0	0	0
54	4372	4	0	2.602689685	0	0	4	0	0	2	57	0	95.1	182	30	0	34.64	0	0	62	10.6	81	20.9	0	0	0	0	0
55	0	0	3.5	0	1	1	1	12	15	1	31	0	56	160	21	1	16.76	0	0	52	2.3	5	37.7	0	0	0	0	0
55	190.8	11.95	0	2.433613355	0	0	1	0	0	2	31	0	50.4	160	21	1	94.1	0	0	52	2.3	5	9999	0	0	0	0	0
55	192	0	3.5	0	1	1	1	0	0	1	31	0	50.4	160	21	1	94.1	0	0	52	2.3	5	9999	0	0	0	0	0
55	192.5	0.5	0	2.525728644	0	0	1	0	0	2	31	0	50.4	160	21	1	94.1	0	0	52	2.3	5	9999	0	0	0	0	0
55	193	1	0	2.827313622	0	0	1	0	0	2	31	0	50.4	160	21	1	94.1	0	0	52	2.3	5	9999	0	0	0	0	0
55	193.5	1.5	0	3.36729583	0	0	1	0	0	2	31	0	50.4	160	21	1	94.1	0	0	52	2.3	5	9999	0	0	0	0	0
55	194	2	0	3.430756184	0	0	1	0	0	2	31	0	50.4	160	21	1	94.1	0	0	52	2.3	5	9999	0	0	0	0	0
55	195	3	0	3.186352633	0	0	1	0	0	2	31	0	50.4	160	21	1	94.1	0	0	52	2.3	5	9999	0	0	0	0	0
55	196	4	0	3.346389145	0	0	1	0	0	2	31	0	50.4	160	21	1	94.1	0	0	52	2.3	5	9999	0	0	0	0	0
55	198	6	0	3.144152279	0	0	1	0	0	2	31	0	50.4	160	21	1	94.1	0	0	52	2.3	5	9999	0	0	0	0	0
55	200	8	0	2.694627181	0	0	1	0	0	2	31	0	50.4	160	21	1	94.1	0	0	52	2.3	5	9999	0	0	0	0	0
55	202.8	11.95	0	2.533696814	0	0	1	0	0	2	31	0	50.4	160	21	1	94.1	0	0	52	2.3	5	9999	0	0	0	0	0
55	204	0	3.5	0	1	1	1	12	52	1	31	0	50.4	160	21	1	94.1	0	0	52	2.3	5	9999	0	0	0	0	0
55	838.8	11.95	0	2.57261223	0	0	1	0	0	2	31	0	55	160	21	1	87.19	0	0	52	2.3	5	38.6	0	0	0	0	0
55	840	0	3	0	1	1	2	0	0	1	31	0	55	160	21	1	87.19	0	0	52	2.3	5	38.6	0	0	0	0	0
55	852	0	3	0	1	1	2	12	26	1	31	0	55	160	21	1	87.19	0	0	52	2.3	5	38.6	0	0	0	0	0
55	1174.8	11.95	0	2.747270914	0	0	2	0	0	2	31	0	55.3	160	21	1	72.57	0	0	52	2.3	5	38.5	0	0	0	0	0
55	1176	0	3	0	1	1	3	0	0	1	31	0	55.3	160	21	1	72.57	0	0	52	2.3	5	38.5	0	0	0	0	0
55	1188	0	3	0	1	1	3	12	84	1	31	0	55.3	160	21	1	72.57	0	0	52	2.3	5	38.5	0	0	0	0	0
55	2206.8	11.95	0	1.808288771	0	0	3	0	0	2	31	0	57	160	21	1	71.07	0	0	52	2.3	5	34.8	0	0	0	0	0
55	2208	0	1.25	0	1	1	4	0	0	1	31	0	57	160	21	1	71.07	0	0	52	2.3	5	34.8	0	0	0	0	0
55	2209.5	1.5	0	2.734367509	0	0	4	0	0	2	31	0	57	160	21	1	71.07	0	0	52	2.3	5	34.8	0	0	0	0	0
56	0	0	8	0	1	1	1	12	11	1	29	0	56	182	17	0	14	0	0	36	9	0	15.7	0	0	0	0	0
56	142.8	11.95	0	1.064710737	0	0	1	0	0	2	29	0	63	182	17	0	12.2	0	1	36	9	0	9999	0	0	0	0	0
56	144	0	8	0	1	1	1	0	0	1	29	0	63	182	17	0	12.2	0	1	36	9	0	9999	0	0	0	0	0
56	144.5	0.5	0	1.722766598	0	0	1	0	0	2	29	0	63	182	17	0	12.2	0	1	36	9	0	9999	0	0	0	0	0
56	145	1	0	1.547562509	0	0	1	0	0	2	29	0	63	182	17	0	12.2	0	1	36	9	0	9999	0	0	0	0	0
56	145.5	1.5	0	1.435084525	0	0	1	0	0	2	29	0	63	182	17	0	12.2	0	1	36	9	0	9999	0	0	0	0	0
56	146	2	0	1.252762968	0	0	1	0	0	2	29	0	63	182	17	0	12.2	0	1	36	9	0	9999	0	0	0	0	0
56	147	3	0	1.386294361	0	0	1	0	0	2	29	0	63	182	17	0	12.2	0	1	36	9	0	9999	0	0	0	0	0
56	148	4	0	1.335001067	0	0	1	0	0	2	29	0	63	182	17	0	12.2	0	1	36	9	0	9999	0	0	0	0	0
56	150	6	0	1.223775432	0	0	1	0	0	2	29	0	63	182	17	0	12.2	0	1	36	9	0	9999	0	0	0	0	0
56	152	8	0	1.193922468	0	0	1	0	0	2	29	0	63	182	17	0	12.2	0	1	36	9	0	9999	0	0	0	0	0
56	154.8	11.95	0	0.875468737	0	0	1	0	0	2	29	0	63	182	17	0	12.2	0	1	36	9	0	9999	0	0	0	0	0
56	156	0	8	0	1	1	1	12	66	1	29	0	63	182	17	0	12.2	0	1	36	9	0	9999	0	0	0	0	0
56	958.8	11.95	0	2.00148	0	0	1	0	0	2	29	0	54.1	182	17	0	14.23	1	0	36	9	0	9999	0	0	0	0	0
56	960	0	8	0	1	1	2	0	0	1	29	0	54.1	182	17	0	14.23	1	0	36	9	0	9999	0	0	0	0	0
56	972	0	8	0	1	1	2	12	44	1	29	0	54.1	182	17	0	14.23	1	0	36	9	0	9999	0	0	0	0	0
56	1510.8	11.95	0	2.186051277	0	0	2	0	0	2	29	0	56	182	17	0	19.85	1	0	36	9	0	25.7	0	1	1	0	0
56	1512	0	8.5	0	1	1	3	0	0	1	29	0	56	182	17	0	19.85	1	0	36	9	0	25.7	0	1	1	0	0
56	1524	0	8.5	0	1	1	3	12	64	1	29	0	56	182	17	0	19.85	1	0	36	9	0	25.7	0	1	1	0	0
56	2302.8	11.95	0	1.252762968	0	0	3	0	0	2	29	0	54.1	182	17	0	26.98	1	0	36	9	0	50	0	0	0	0	0
56	2304	0	5	0	1	1	4	0	0	1	29	0	54.1	182	17	0	26.98	1	0	36	9	0	50	0	0	0	0	0
56	2305.5	1.5	0	2.747270914	0	0	4	0	0	2	29	0	54.1	182	17	0	26.98	1	0	36	9	0	50	0	0	0	0	0
57	0	0	6.5	0	1	1	1	12	13	1	48	0	98	186	28	0	10.3	0	0	68	13.1	0	11.5	0	0	0	0	0
57	166.8	11.95	0	1.667706821	0	0	1	0	0	2	48	0	105.8	186	28	0	4.5	0	0	68	13.1	0	9999	0	0	0	0	0
57	168	0	6.5	0	1	1	1	0	0	1	48	0	105.8	186	28	0	4.5	0	0	68	13.1	0	9999	0	0	0	0	0
57	168.5	0.5	0	1.722766598	0	0	1	0	0	2	48	0	105.8	186	28	0	4.5	0	0	68	13.1	0	9999	0	0	0	0	0
57	169	1	0	2.066862759	0	0	1	0	0	2	48	0	105.8	186	28	0	4.5	0	0	68	13.1	0	9999	0	0	0	0	0
57	169.5	1.5	0	2.151762203	0	0	1	0	0	2	48	0	105.8	186	28	0	4.5	0	0	68	13.1	0	9999	0	0	0	0	0
57	170	2	0	2.140066163	0	0	1	0	0	2	48	0	105.8	186	28	0	4.5	0	0	68	13.1	0	9999	0	0	0	0	0
57	171	3	0	2.468099531	0	0	1	0	0	2	48	0	105.8	186	28	0	4.5	0	0	68	13.1	0	9999	0	0	0	0	0
57	172	4	0	2.785011242	0	0	1	0	0	2	48	0	105.8	186	28	0	4.5	0	0	68	13.1	0	9999	0	0	0	0	0
57	174	6	0	2.128231706	0	0	1	0	0	2	48	0	105.8	186	28	0	4.5	0	0	68	13.1	0	9999	0	0	0	0	0
57	176	8	0	1.902107526	0	0	1	0	0	2	48	0	105.8	186	28	0	4.5	0	0	68	13.1	0	9999	0	0	0	0	0
57	180	0	6.5	0	1	1	1	12	42	1	48	0	105.8	186	28	0	4.5	0	0	68	13.1	0	9999	0	0	0	0	0
57	694.8	11.95	0	2.292534757	0	0	1	0	0	2	48	0	97.8	186	28	0	22.61	0	0	68	13.1	0	22.2	0	0	0	0	0
57	696	0	6.5	0	1	1	2	0	0	1	48	0	97.8	186	28	0	22.61	0	0	68	13.1	0	22.2	0	0	0	0	0
57	697.5	1.5	0	2.727852828	0	0	2	0	0	2	48	0	97.8	186	28	0	22.61	0	0	68	13.1	0	22.2	0	0	0	0	0
57	698	2	0	2.785011242	0	0	2	0	0	2	48	0	97.8	186	28	0	22.61	0	0	68	13.1	0	22.2	0	0	0	0	0
57	700	4	0	2.610069793	0	0	2	0	0	2	48	0	97.8	186	28	0	22.61	0	0	68	13.1	0	22.2	0	0	0	0	0
57	708	0	6.5	0	1	1	2	12	52	1	48	0	97.8	186	28	0	22.61	0	0	68	13.1	0	22.2	0	0	0	0	0
57	1342.8	11.95	0	2.054123734	0	0	2	0	0	2	48	0	96.1	186	28	0	19.55	0	0	68	13.1	0	14.9	0	0	0	0	0
57	1344	0	4	0	1	1	3	0	0	1	48	0	96.1	186	28	0	19.55	0	0	68	13.1	0	14.9	0	0	0	0	0
57	1345.5	1.5	0	2.151762203	0	0	3	0	0	2	48	0	96.1	186	28	0	19.55	0	0	68	13.1	0	14.9	0	0	0	0	0
57	1346	2	0	3.46885603	0	0	3	0	0	2	48	0	96.1	186	28	0	19.55	0	0	68	13.1	0	14.9	0	0	0	0	0
57	1348	4	0	2.415913778	0	0	3	0	0	2	48	0	96.1	186	28	0	19.55	0	0	68	13.1	0	14.9	0	0	0	0	0
57	1356	0	4	0	1	1	3	12	70	1	48	0	96.1	186	28	0	19.55	0	0	68	13.1	0	14.9	0	0	0	0	0
57	2206.8	11.95	0	1.757857918	0	0	3	0	0	2	48	0	95	186	28	0	17.71	0	1	68	13.1	0	8.5	0	0	0	0	0
57	2208	0	2	0	1	1	4	0	0	1	48	0	95	186	28	0	17.71	0	1	68	13.1	0	8.5	0	0	0	0	0
57	2209.5	1.5	0	1.667706821	0	0	4	0	0	2	48	0	95	186	28	0	17.71	0	1	68	13.1	0	8.5	0	0	0	0	0
57	2210	2	0	2.128231706	0	0	4	0	0	2	48	0	95	186	28	0	17.71	0	1	68	13.1	0	8.5	0	0	0	0	0
57	2212	4	0	2.028148247	0	0	4	0	0	2	48	0	95	186	28	0	17.71	0	1	68	13.1	0	8.5	0	0	0	0	0
58	0	0	8.5	0	1	1	1	12	9	1	39	1	72.45	162	28	1	75	0	0	46	9999	9999	0	0	0	0	0	0
58	118.8	11.95	0	2.296567021	0	0	1	0	0	2	39	1	72.45	162	28	1	75	0	0	46	9999	9999	20.9	0	0	0	0	0
58	120	0	8.5	0	1	1	1	0	0	1	39	1	72.45	162	28	1	75	0	0	46	9999	9999	20.9	0	0	0	0	0
58	120.5	0.5	0	3.044522438	0	0	1	0	0	2	39	1	72.45	162	28	1	75	0	0	46	9999	9999	20.9	0	0	0	0	0
58	121	1	0	3.540959324	0	0	1	0	0	2	39	1	72.45	162	28	1	75	0	0	46	9999	9999	20.9	0	0	0	0	0
58	121.5	1.5	0	3.415100287	0	0	1	0	0	2	39	1	72.45	162	28	1	75	0	0	46	9999	9999	20.9	0	0	0	0	0
58	122	2	0	3.302113423	0	0	1	0	0	2	39	1	72.45	162	28	1	75	0	0	46	9999	9999	20.9	0	0	0	0	0
58	123	3	0	2.882563575	0	0	1	0	0	2	39	1	72.45	162	28	1	75	0	0	46	9999	9999	20.9	0	0	0	0	0
58	124	4	0	3.017004409	0	0	1	0	0	2	39	1	72.45	162	28	1	75	0	0	46	9999	9999	20.9	0	0	0	0	0
58	126	6	0	2.568788134	0	0	1	0	0	2	39	1	72.45	162	28	1	75	0	0	46	9999	9999	20.9	0	0	0	0	0
58	128	8	0	2.644044871	0	0	1	0	0	2	39	1	72.45	162	28	1	75	0	0	46	9999	9999	20.9	0	0	0	0	0
58	132	0	8.5	0	1	1	1	12	44	1	39	1	72.45	162	28	1	75	0	0	46	9999	9999	20.9	0	0	0	0	0
58	670.8	11.95	0	2.622492313	0	0	1	0	0	2	39	1	69	162	26	1	64	1	0	46	9999	9999	25.5	0	1	1	0	0
58	672	0	6	0	1	1	2	0	0	1	39	1	69	162	26	1	64	1	0	46	9999	9999	25.5	0	1	1	0	0
58	673.5	1.5	0	3.683615624	0	0	2	0	0	2	39	1	69	162	26	1	64	1	0	46	9999	9999	25.5	0	1	1	0	0
58	674	2	0	3.897721221	0	0	2	0	0	2	39	1	69	162	26	1	64	1	0	46	9999	9999	25.5	0	1	1	0	0
58	676	4	0	3.445852022	0	0	2	0	0	2	39	1	69	162	26	1	64	1	0	46	9999	9999	25.5	0	1	1	0	0
58	684	0	6	0	1	1	2	12	80	1	39	1	69	162	26	1	64	1	0	46	9999	9999	25.5	0	1	1	0	0
58	1654.8	11.95	0	2.182674796	0	0	2	0	0	2	39	1	69	162	26	1	72	1	0	46	9999	9999	32	0	1	1	0	0
58	1656	0	4	0	1	1	3	0	0	1	39	1	69	162	26	1	72	1	0	46	9999	9999	32	0	1	1	0	0
58	1657.5	1.5	0	3.348499593	0	0	3	0	0	2	39	1	69	162	26	1	72	1	0	46	9999	9999	32	0	1	1	0	0
58	1658	2	0	3.141994781	0	0	3	0	0	2	39	1	69	162	26	1	72	1	0	46	9999	9999	32	0	1	1	0	0
58	1660	4	0	2.621038824	0	0	3	0	0	2	39	1	69	162	26	1	72	1	0	46	9999	9999	32	0	1	1	0	0
58	1668	0	4	0	1	1	3	12	52	1	39	1	69	162	26	1	72	1	0	46	9999	9999	32	0	1	1	0	0
58	2302.8	11.95	0	2.335052283	0	0	3	0	0	2	39	1	69	162	26	1	75	1	0	46	9999	9999	48	0	1	1	0	0
58	2304	0	3.5	0	1	1	4	0	0	1	39	1	66.6	162	25	1	75	1	0	46	9999	9999	48	0	1	1	0	0
58	2305.5	1.5	0	3.666889436	0	0	4	0	0	2	39	1	66.6	162	25	1	75	1	0	46	9999	9999	48	0	1	1	0	0
58	2306	2	0	3.3891248	0	0	4	0	0	2	39	1	66.6	162	25	1	75	1	0	46	9999	9999	48	0	1	1	0	0
58	2308	4	0	2.887590115	0	0	4	0	0	2	39	1	66.6	162	25	1	75	1	0	46	9999	9999	48	0	1	1	0	0
58	2316	0	3.5	0	1	1	4	12	168	1	39	1	66.6	162	25	1	75	1	0	46	9999	9999	48	0	1	1	0	0
58	4342.8	11.95	0	1.982379829	0	0	4	0	0	2	39	1	66.6	162	25	1	91	1	0	46	9999	9999	38	0	1	1	0	0
58	4344	0	1.75	0	1	1	5	0	0	1	39	1	70.8	162	27	1	91	1	0	46	9999	9999	38	0	1	1	0	0
58	4345.5	1.5	0	2.828496354	0	0	5	0	0	2	39	1	70.8	162	27	1	91	1	0	46	9999	9999	38	0	1	1	0	0
58	4346	2	0	2.693274916	0	0	5	0	0	2	39	1	70.8	162	27	1	91	1	0	46	9999	9999	38	0	1	1	0	0
58	4348	4	0	2.420368129	0	0	5	0	0	2	39	1	70.8	162	27	1	91	1	0	46	9999	9999	38	0	1	1	0	0
