# Supplementary material for: Early prognostic performance of miR155-5p monitoring for the risk of rejection: Logistic regression with a population pharmacokinetic approach in adult kidney transplant patients
Source: PLoS One. 2021 Jan 22;16(1):e0245880. doi: 10.1371/journal.pone.0245880 (PMC7822507; doi:10.1371/journal.pone.0245880)
Supplement: S2 Table — (CSV) [file pone.0245880.s006.csv]

#ID	TIME	TAD	AMT	DV	MDV	EVID	OCC	II	ADDL	CMT	AGE	SEX	WGT	HGT	IMC	DTY	GF	GFC	IFC	DAGE	CISQ	DYL	LYM	NTA	OIFC	CMV	BKV	DM
1	0	0	738.96	0	1	1	1	12	11	1	35	0	81	170	30	1	6	1	0	32	9999	17.4	31.2	0	0	0	0	0
1	143.95	11.95	0	3.88	0	0	1	0	0	2	35	0	85	170	30	1	32	3	0	32	9999	17.4	28.1	0	0	0	0	0
1	144	0	738.96	0	1	1	1	0	0	1	35	0	85	170	30	1	32	3	0	32	9999	17.4	28.1	0	0	0	0	0
1	145	1	0	3.29	0	0	1	0	0	2	35	0	85	170	30	1	32	3	0	32	9999	17.4	28.1	0	0	0	0	0
1	145.5	1.5	0	5.46	0	0	1	0	0	2	35	0	85	170	30	1	32	3	0	32	9999	17.4	28.1	0	0	0	0	0
1	146	2	0	10.84	0	0	1	0	0	2	35	0	85	170	30	1	32	3	0	32	9999	17.4	28.1	0	0	0	0	0
1	147	3	0	7.93	0	0	1	0	0	2	35	0	85	170	30	1	32	3	0	32	9999	17.4	28.1	0	0	0	0	0
1	148	4	0	5.27	0	0	1	0	0	2	35	0	85	170	30	1	32	3	0	32	9999	17.4	28.1	0	0	0	0	0
1	150	6	0	4.5	0	0	1	0	0	2	35	0	85	170	30	1	32	3	0	32	9999	17.4	28.1	0	0	0	0	0
1	152	8	0	1.44	0	0	1	0	0	2	35	0	85	170	30	1	32	3	0	32	9999	17.4	28.1	0	0	0	0	0
1	156	0	738.96	0	1	1	1	12	40	1	35	0	85	170	30	1	32	3	0	32	9999	17.4	28.1	0	0	0	0	0
1	647.95	11.95	0	1.06	0	0	1	0	0	2	35	0	85	170	30	1	51	3	0	32	9999	17.4	35.5	0	0	0	0	0
1	648	0	554.22	0	1	1	2	0	0	1	35	0	85	170	30	1	51	3	0	32	9999	17.4	35.5	0	0	0	0	0
1	649.5	1.5	0	3.18	0	0	2	0	0	2	35	0	85	170	30	1	51	3	0	32	9999	17.4	35.5	0	0	0	0	0
1	650	2	0	3.61	0	0	2	0	0	2	35	0	85	170	30	1	51	3	0	32	9999	17.4	35.5	0	0	0	0	0
1	652	4	0	2.31	0	0	2	0	0	2	35	0	85	170	30	1	51	3	0	32	9999	17.4	35.5	0	0	0	0	0
1	660	0	554.2	0	1	1	2	12	66	1	35	0	85	170	30	1	51	3	0	32	9999	17.4	35.5	0	0	0	0	0
1	1463.95	11.95	0	2.25	0	0	2	0	0	2	35	0	87	170	30	1	51	3	0	32	9999	17.4	26.2	0	0	0	0	0
1	1464	0	369.48	0	1	1	3	12	83	1	35	0	87	170	30	1	51	3	0	32	9999	17.4	26.2	0	0	0	0	0
1	1465.5	1.5	0	9.52	0	0	3	0	0	2	35	0	87	170	30	1	51	3	0	32	9999	17.4	26.2	0	0	0	0	0
1	1468	4	0	2.52	0	0	3	0	0	2	35	0	87	170	30	1	51	3	0	32	9999	17.4	26.2	0	0	0	0	0
1	2472	0	369.48	0	1	1	4	12	267	1	35	0	90	170	30	1	65	3	0	32	9999	17.4	32.1	0	0	0	0	0
1	5688	0	277.11	0	1	1	4	0	0	1	35	0	95	170	30	1	55	3	0	32	9999	17.4	32.5	0	0	0	0	0
2	0	0	738.96	0	1	1	1	12	7	1	33	0	86	174	30	0	7	1	0	16	9999	37.4	19.4	0	0	0	0	0
2	95.95	11.95	0	4.97	0	0	1	0	0	2	33	0	85	174	30	0	25	2	0	16	9999	37.4	15	0	0	0	0	0
2	96	0	738.96	0	1	1	1	0	0	1	33	0	85	174	30	0	25	2	0	16	9999	37.4	15	0	0	0	0	0
2	96.5	0.5	0	6.48	0	0	1	0	0	2	33	0	85	174	30	0	25	2	0	16	9999	37.4	15	0	0	0	0	0
2	97	1	0	5.08	0	0	1	0	0	2	33	0	85	174	30	0	25	2	0	16	9999	37.4	15	0	0	0	0	0
2	97.5	1.5	0	5.06	0	0	1	0	0	2	33	0	85	174	30	0	25	2	0	16	9999	37.4	15	0	0	0	0	0
2	98	2	0	5.19	0	0	1	0	0	2	33	0	85	174	30	0	25	2	0	16	9999	37.4	15	0	0	0	0	0
2	99	3	0	2.69	0	0	1	0	0	2	33	0	85	174	30	0	25	2	0	16	9999	37.4	15	0	0	0	0	0
2	100	4	0	3.92	0	0	1	0	0	2	33	0	85	174	30	0	25	2	0	16	9999	37.4	15	0	0	0	0	0
2	102	6	0	3.58	0	0	1	0	0	2	33	0	85	174	30	0	25	2	0	16	9999	37.4	15	0	0	0	0	0
2	104	8	0	3.04	0	0	1	0	0	2	33	0	85	174	30	0	25	2	0	16	9999	37.4	15	0	0	0	0	0
2	107.95	11.95	0	1.84	0	0	1	0	0	2	33	0	85	174	30	0	25	2	0	16	9999	37.4	15	0	0	0	0	0
2	108	0	738.96	0	1	1	1	12	58	1	33	0	85	174	30	0	25	2	0	16	9999	37.4	15	0	0	0	0	0
2	815.95	11.95	0	1.58	0	0	1	0	0	2	33	0	88	174	30	0	61	4	0	16	9999	37.4	18.5	0	0	0	0	0
2	816	0	554.22	0	1	1	2	0	0	1	33	0	88	174	30	0	61	4	0	16	9999	37.4	18.5	0	0	0	0	0
2	817.5	1.5	0	6.01	0	0	2	0	0	2	33	0	88	174	30	0	61	4	0	16	9999	37.4	18.5	0	0	0	0	0
2	818	2	0	4.14	0	0	2	0	0	2	33	0	88	174	30	0	61	4	0	16	9999	37.4	18.5	0	0	0	0	0
2	820	4	0	2.17	0	0	2	0	0	2	33	0	88	174	30	0	61	4	0	16	9999	37.4	18.5	0	0	0	0	0
2	828	0	554.22	0	1	1	2	12	78	1	33	0	88	174	30	0	61	4	0	16	9999	37.4	18.5	0	0	0	0	0
2	1775.95	11.95	0	2.19	0	0	2	0	0	2	33	0	93	174	30	0	48	3	1	16	9999	37.4	17.8	0	1	1	0	0
2	1776	0	554.22	0	1	1	3	0	0	1	33	0	93	174	30	0	48	3	1	16	9999	37.4	17.8	0	1	1	0	0
2	1777.5	1.5	0	1.81	0	0	3	0	0	2	33	0	93	174	30	0	48	3	1	16	9999	37.4	17.8	0	1	1	0	0
2	1778	2	0	1.34	0	0	3	0	0	2	33	0	93	174	30	0	48	3	1	16	9999	37.4	17.8	0	1	1	0	0
2	1780	4	0	4.26	0	0	3	0	0	2	33	0	93	174	30	0	48	3	1	16	9999	37.4	17.8	0	1	1	0	0
2	1788	0	554.22	0	1	1	3	12	28	1	33	0	93	174	30	0	48	3	1	16	9999	37.4	17.8	0	1	1	0	0
2	2135.95	11.95	0	0.79	0	0	3	0	0	2	33	0	93	174	30	0	52	3	1	16	9999	37.4	18.9	0	1	1	0	0
2	2136	0	554.22	0	1	1	4	0	0	1	33	0	93	174	30	0	52	3	1	16	9999	37.4	18.9	0	1	1	0	0
2	2137.5	1.5	0	2.26	0	0	4	0	0	2	33	0	93	174	30	0	52	3	1	16	9999	37.4	18.9	0	1	1	0	0
2	2138	2	0	3.04	0	0	4	0	0	2	33	0	93	174	30	0	52	3	1	16	9999	37.4	18.9	0	1	1	0	0
2	2140	4	0	3.24	0	0	4	0	0	2	33	0	93	174	30	0	52	3	1	16	9999	37.4	18.9	0	1	1	0	0
2	2148	0	554.22	0	1	1	4	12	208	1	33	0	93	174	30	0	52	3	1	16	9999	37.4	18.9	0	1	1	0	0
2	4655.95	11.95	0	0.76	0	0	4	0	0	2	33	0	93	174	30	0	57	3	1	16	9999	37.4	22.1	0	1	1	0	0
2	4656	0	369.48	0	1	1	5	0	0	1	33	0	93	174	30	0	57	3	1	16	9999	37.4	22.1	0	1	1	0	0
2	4657.5	1.5	0	1.49	0	0	5	0	0	2	33	0	93	174	30	0	57	3	1	16	9999	37.4	22.1	0	1	1	0	0
2	4658	2	0	1.18	0	0	5	0	0	2	33	0	93	174	30	0	57	3	1	16	9999	37.4	22.1	0	1	1	0	0
2	4660	4	0	2.31	0	0	5	0	0	2	33	0	93	174	30	0	57	3	1	16	9999	37.4	22.1	0	1	1	0	0
3	0	0	461.85	0	1	1	1	12	9	1	61	1	48.8	150	21	1	5	1	0	59	9999	57.6	21.8	0	0	0	0	0
3	119.95	11.95	0	2.33	0	0	1	0	0	2	61	1	47.85	150	21	1	31	3	0	59	9999	57.6	6.4	0	0	0	0	0
3	120	0	461.85	0	1	1	1	0	0	1	61	1	47.85	150	21	1	31	3	0	59	9999	57.6	6.4	0	0	0	0	0
3	121.5	1.5	0	4.6	0	0	1	0	0	2	61	1	47.85	150	21	1	31	3	0	59	9999	57.6	6.4	0	0	0	0	0
3	122	2	0	3.47	0	0	1	0	0	2	61	1	47.85	150	21	1	31	3	0	59	9999	57.6	6.4	0	0	0	0	0
3	124	4	0	2.19	0	0	1	0	0	2	61	1	47.85	150	21	1	31	3	0	59	9999	57.6	6.4	0	0	0	0	0
3	132	0	461.85	0	1	1	1	12	38	1	61	1	47.85	150	21	1	31	3	0	59	9999	57.6	6.4	0	0	0	0	0
3	599.95	11.95	0	0.58	0	0	1	0	0	2	61	1	46.2	150	21	1	68	4	1	59	9999	57.6	11	0	0	0	0	0
3	600	0	369.48	0	1	1	2	0	0	1	61	1	46.2	150	21	1	68	4	1	59	9999	57.6	11	0	0	0	0	0
3	601.5	1.5	0	2.41	0	0	2	0	0	2	61	1	46.2	150	21	1	68	4	1	59	9999	57.6	11	0	0	0	0	0
3	602	2	0	2.71	0	0	2	0	0	2	61	1	46.2	150	21	1	68	4	1	59	9999	57.6	11	0	0	0	0	0
3	604	4	0	3.11	0	0	2	0	0	2	61	1	46.2	150	21	1	68	4	1	59	9999	57.6	11	0	0	0	0	0
3	612	0	369.48	0	1	1	2	12	72	1	61	1	46.2	150	21	1	68	4	1	59	9999	57.6	11	0	0	0	0	0
3	1487.95	11.95	0	1.49	0	0	2	0	0	2	61	1	43.5	150	21	1	31	3	1	59	9999	57.6	9.2	0	0	0	0	0
3	1488	0	738.96	0	1	1	3	0	0	1	61	1	43.5	150	21	1	31	3	1	59	9999	57.6	9.2	0	0	0	0	0
3	1489.5	1.5	0	3.33	0	0	3	0	0	2	61	1	43.5	150	21	1	31	3	1	59	9999	57.6	9.2	0	0	0	0	0
3	1490	2	0	2.39	0	0	3	0	0	2	61	1	43.5	150	21	1	31	3	1	59	9999	57.6	9.2	0	0	0	0	0
3	1492	4	0	1.77	0	0	3	0	0	2	61	1	43.5	150	21	1	31	3	1	59	9999	57.6	9.2	0	0	0	0	0
3	1500	0	738.96	0	1	1	3	12	80	1	61	1	43.5	150	21	1	31	3	1	59	9999	57.6	9.2	0	0	0	0	0
3	2471.95	11.95	0	1.21	0	0	3	0	0	2	61	1	49.5	150	21	1	26	2	1	59	9999	57.6	14.8	0	0	0	0	0
3	2472	0	184.74	0	1	1	4	0	0	1	61	1	49.5	150	21	1	26	2	1	59	9999	57.6	14.8	0	0	0	0	0
3	2474	2	0	1.76	0	0	4	0	0	2	61	1	49.5	150	21	1	26	2	1	59	9999	57.6	14.8	0	0	0	0	0
3	2476	4	0	2.44	0	0	4	0	0	2	61	1	49.5	150	21	1	26	2	1	59	9999	57.6	14.8	0	0	0	0	0
4	0	0	369.48	0	1	1	1	12	13	1	50	0	70	172	23	0	9999	3	0	43	10	34.23	28.5	0	0	0	0	0
4	165.95	11.95	0	1.94	0	0	1	0	0	2	50	0	71.1	172	23	0	48	3	0	43	10	34.23	16.5	0	0	0	0	0
4	168	0	369.48	0	1	1	1	0	0	1	50	0	71.1	172	23	0	48	3	0	43	10	34.23	16.5	0	0	0	0	0
4	169.5	1.5	0	2.15	0	0	1	0	0	2	50	0	71.1	172	23	0	48	3	0	43	10	34.23	16.5	0	0	0	0	0
4	170	2	0	2.78	0	0	1	0	0	2	50	0	71.1	172	23	0	48	3	0	43	10	34.23	16.5	0	0	0	0	0
4	172	4	0	4.77	0	0	1	0	0	2	50	0	71.1	172	23	0	48	3	0	43	10	34.23	16.5	0	0	0	0	0
4	180	0	369.48	0	1	1	1	12	58	1	50	0	71.1	172	23	0	48	3	0	43	10	34.23	16.5	0	0	0	0	0
4	887.95	11.95	0	0.8	0	0	1	0	0	2	50	0	67	172	23	0	52	3	0	43	10	34.23	22.3	0	0	0	0	0
4	888	0	369.48	0	1	1	2	0	0	1	50	0	67	172	23	0	52	3	0	43	10	34.23	22.3	0	0	0	0	0
4	889.5	1.5	0	0.98	0	0	2	0	0	2	50	0	67	172	23	0	52	3	0	43	10	34.23	22.3	0	0	0	0	0
4	890	2	0	0.56	0	0	2	0	0	2	50	0	67	172	23	0	52	3	0	43	10	34.23	22.3	0	0	0	0	0
4	892	4	0	3.52	0	0	2	0	0	2	50	0	67	172	23	0	52	3	0	43	10	34.23	22.3	0	0	0	0	0
4	900	0	369.48	0	1	1	2	12	34	1	50	0	67	172	23	0	52	3	0	43	10	34.23	22.3	0	0	0	0	0
4	1319.95	11.95	0	3.46	0	0	2	0	0	2	50	0	67.5	172	23	0	46	3	0	43	10	34.23	26.6	0	0	0	0	0
4	1320	0	369.48	0	1	1	3	0	0	1	50	0	67.5	172	23	0	46	3	0	43	10	34.23	26.6	0	0	0	0	0
4	1321.5	1.5	0	3.13	0	0	3	0	0	2	50	0	67.5	172	23	0	46	3	0	43	10	34.23	26.6	0	0	0	0	0
4	1322	2	0	2.92	0	0	3	0	0	2	50	0	67.5	172	23	0	46	3	0	43	10	34.23	26.6	0	0	0	0	0
4	1324	4	0	2.24	0	0	3	0	0	2	50	0	67.5	172	23	0	46	3	0	43	10	34.23	26.6	0	0	0	0	0
4	1332	0	369.48	0	1	1	3	12	84	1	50	0	67.5	172	23	0	46	3	0	43	10	34.23	26.6	0	0	0	0	0
4	2351.95	11.95	0	1.63	0	0	3	0	0	2	50	0	66.5	172	23	0	48	3	0	43	10	34.23	40	0	0	0	0	0
4	2352	0	369.48	0	1	1	4	0	0	1	50	0	66.5	172	23	0	48	3	0	43	10	34.23	40	0	0	0	0	0
4	2353.5	1.5	0	1.91	0	0	4	0	0	2	50	0	66.5	172	23	0	48	3	0	43	10	34.23	40	0	0	0	0	0
4	2354	2	0	2.8	0	0	4	0	0	2	50	0	66.5	172	23	0	48	3	0	43	10	34.23	40	0	0	0	0	0
4	2356	4	0	4.6	0	0	4	0	0	2	50	0	66.5	172	23	0	48	3	0	43	10	34.23	40	0	0	0	0	0
4	2364	0	369.48	0	1	1	4	12	152	1	50	0	66.5	172	23	0	48	3	0	43	10	34.23	40	0	0	0	0	0
4	4199.95	11.95	0	2.17	0	0	4	0	0	2	50	0	69	172	23	0	60	4	0	43	10	34.23	28.2	0	0	0	0	0
4	4200	0	369.48	0	1	1	5	0	0	1	50	0	69	172	23	0	60	4	0	43	10	34.23	28.2	0	0	0	0	0
4	4201.5	1.5	0	1.78	0	0	5	0	0	2	50	0	69	172	23	0	60	4	0	43	10	34.23	28.2	0	0	0	0	0
4	4202	2	0	2.12	0	0	5	0	0	2	50	0	69	172	23	0	60	4	0	43	10	34.23	28.2	0	0	0	0	0
4	4204	4	0	6.59	0	0	5	0	0	2	50	0	69	172	23	0	60	4	0	43	10	34.23	28.2	0	0	0	0	0
5	0	0	738.96	0	1	1	1	12	7	1	28	0	67	185	20	0	7	1	0	44	9999	9	15.8	0	0	0	0	0
5	95.95	11.95	0	5.78	0	0	1	0	0	2	28	0	64.3	185	20	0	9	1	0	44	9999	9	13.1	0	0	0	0	0
5	96	0	738.96	0	1	1	1	0	0	1	28	0	64.3	185	20	0	9	1	0	44	9999	9	13.1	0	0	0	0	0
5	96.5	0.5	0	14.62	0	0	1	0	0	2	28	0	64.3	185	20	0	9	1	0	44	9999	9	13.1	0	0	0	0	0
5	97	1	0	10.89	0	0	1	0	0	2	28	0	64.3	185	20	0	9	1	0	44	9999	9	13.1	0	0	0	0	0
5	97.5	1.5	0	14.23	0	0	1	0	0	2	28	0	64.3	185	20	0	9	1	0	44	9999	9	13.1	0	0	0	0	0
5	98	2	0	7.68	0	0	1	0	0	2	28	0	64.3	185	20	0	9	1	0	44	9999	9	13.1	0	0	0	0	0
5	99	3	0	3.91	0	0	1	0	0	2	28	0	64.3	185	20	0	9	1	0	44	9999	9	13.1	0	0	0	0	0
5	100	4	0	5.53	0	0	1	0	0	2	28	0	64.3	185	20	0	9	1	0	44	9999	9	13.1	0	0	0	0	0
5	102	6	0	9.75	0	0	1	0	0	2	28	0	64.3	185	20	0	9	1	0	44	9999	9	13.1	0	0	0	0	0
5	104	8	0	5.51	0	0	1	0	0	2	28	0	64.3	185	20	0	9	1	0	44	9999	9	13.1	0	0	0	0	0
5	107.95	11.95	0	8.62	0	0	1	0	0	2	28	0	64.3	185	20	0	9	1	0	44	9999	9	13.1	0	0	0	0	0
5	108	0	738.96	0	1	1	1	12	128	1	28	0	64.3	185	20	0	9	1	0	44	9999	9	13.1	0	0	0	0	0
5	1655.95	11.95	0	3.43	0	0	1	0	0	2	28	0	72	185	20	0	52	3	0	44	9999	9	34.4	0	0	0	0	0
5	1656	0	554.22	0	1	1	2	0	0	1	28	0	72	185	20	0	52	3	0	44	9999	9	34.4	0	0	0	0	0
5	1657.5	1.5	0	3.99	0	0	2	0	0	2	28	0	72	185	20	0	52	3	0	44	9999	9	34.4	0	0	0	0	0
5	1658	2	0	3.2	0	0	2	0	0	2	28	0	72	185	20	0	52	3	0	44	9999	9	34.4	0	0	0	0	0
5	1660	4	0	6.28	0	0	2	0	0	2	28	0	72	185	20	0	52	3	0	44	9999	9	34.4	0	0	0	0	0
6	0	0	646.59	0	1	1	1	12	9	1	47	1	98.3	160	38	0	4	1	0	44	15.5	17.1	16.9	0	0	0	0	0
6	119.95	11.95	0	1.87	0	0	1	0	0	2	47	1	99.9	160	38	0	3	1	0	44	15.5	17.1	11.9	0	0	0	0	0
6	120	0	646.59	0	1	1	1	0	0	1	47	1	99.9	160	38	0	3	1	0	44	15.5	17.1	11.9	0	0	0	0	0
6	121.5	1.5	0	1.57	0	0	1	0	0	2	47	1	99.9	160	38	0	3	1	0	44	15.5	17.1	11.9	0	0	0	0	0
6	122	2	0	1.03	0	0	1	0	0	2	47	1	99.9	160	38	0	3	1	0	44	15.5	17.1	11.9	0	0	0	0	0
6	124	4	0	0.64	0	0	1	0	0	2	47	1	99.9	160	38	0	3	1	0	44	15.5	17.1	11.9	0	0	0	0	0
6	132	0	646.59	0	1	1	1	12	82	1	47	1	99.9	160	38	0	3	1	0	44	15.5	17.1	11.9	0	0	0	0	0
6	1127.95	11.95	0	1.44	0	0	1	0	0	2	47	1	94	160	38	0	46	3	1	44	15.5	17.1	21.4	0	1	1	0	0
6	1128	0	369.48	0	1	1	2	12	41	1	47	1	94	160	38	0	46	3	1	44	15.5	17.1	21.4	0	1	1	0	0
6	1129.5	1.5	0	8.92	0	0	2	0	0	2	47	1	94	160	38	0	46	3	1	44	15.5	17.1	21.4	0	1	1	0	0
6	1130	2	0	5.81	0	0	2	0	0	2	47	1	94	160	38	0	46	3	1	44	15.5	17.1	21.4	0	1	1	0	0
6	1132	4	0	1.43	0	0	2	0	0	2	47	1	94	160	38	0	46	3	1	44	15.5	17.1	21.4	0	1	1	0	0
6	1140	0	369.48	0	1	1	2	12	40	1	47	1	94	160	38	0	46	3	1	44	15.5	17.1	21.4	0	1	1	0	0
6	1631.95	11.95	0	1.46	0	0	2	0	0	2	47	1	94.8	160	38	0	65	4	0	44	15.5	17.1	21	0	0	0	0	0
6	1632	0	369.48	0	1	1	3	0	0	1	47	1	94.8	160	38	0	65	4	0	44	15.5	17.1	21	0	0	0	0	0
6	1633.5	1.5	0	3.87	0	0	3	0	0	2	47	1	94.8	160	38	0	65	4	0	44	15.5	17.1	21	0	0	0	0	0
6	1634	2	0	4.84	0	0	3	0	0	2	47	1	94.8	160	38	0	65	4	0	44	15.5	17.1	21	0	0	0	0	0
6	1636	4	0	1.66	0	0	3	0	0	2	47	1	94.8	160	38	0	65	4	0	44	15.5	17.1	21	0	0	0	0	0
6	1644	0	369.48	0	1	1	3	12	80	1	47	1	94.8	160	38	0	65	4	0	44	15.5	17.1	21	0	0	0	0	0
6	2615.95	11.95	0	1.89	0	0	3	0	0	2	47	1	94.8	160	38	0	54	3	0	44	15.5	17.1	21.6	0	0	0	0	0
6	2616	0	369.48	0	1	1	4	0	0	1	47	1	94.8	160	38	0	54	3	0	44	15.5	17.1	21.6	0	0	0	0	0
6	2617.5	1.5	0	1.25	0	0	4	0	0	2	47	1	94.8	160	38	0	54	3	0	44	15.5	17.1	21.6	0	0	0	0	0
6	2618	2	0	1.04	0	0	4	0	0	2	47	1	94.8	160	38	0	54	3	0	44	15.5	17.1	21.6	0	0	0	0	0
6	2620	4	0	3.48	0	0	4	0	0	2	47	1	94.8	160	38	0	54	3	0	44	15.5	17.1	21.6	0	0	0	0	0
7	0	0	738.96	0	1	1	1	12	7	1	65	1	62	161	24	1	9	1	0	68	9999	0	37.7	0	0	0	0	0
7	95.95	11.95	0	1.13	0	0	1	0	0	2	65	1	62	161	24	1	59	3	0	68	9999	0	24.1	0	0	0	0	0
7	96	0	738.96	0	1	1	1	0	0	1	65	1	62	161	24	1	59	3	0	68	9999	0	24.1	0	0	0	0	0
7	97.5	1.5	0	10.9	0	0	1	0	0	2	65	1	62	161	24	1	59	3	0	68	9999	0	24.1	0	0	0	0	0
7	98	2	0	7.96	0	0	1	0	0	2	65	1	62	161	24	1	59	3	0	68	9999	0	24.1	0	0	0	0	0
7	100	4	0	7.19	0	0	1	0	0	2	65	1	62	161	24	1	59	3	0	68	9999	0	24.1	0	0	0	0	0
7	108	0	738.96	0	1	1	1	12	54	1	65	1	62	161	24	1	59	3	0	68	9999	0	24.1	0	0	0	0	0
7	767.95	11.95	0	1.62	0	0	1	0	0	2	65	1	61.9	161	24	1	48	3	0	68	9999	0	45.1	0	0	0	0	0
7	768	0	554.22	0	1	1	2	0	0	1	65	1	61.9	161	24	1	48	3	0	68	9999	0	45.1	0	0	0	0	0
7	769.5	1.5	0	1.47	0	0	2	0	0	2	65	1	61.9	161	24	1	48	3	0	68	9999	0	45.1	0	0	0	0	0
7	770	2	0	1.21	0	0	2	0	0	2	65	1	61.9	161	24	1	48	3	0	68	9999	0	45.1	0	0	0	0	0
7	772	4	0	1.14	0	0	2	0	0	2	65	1	61.9	161	24	1	48	3	0	68	9999	0	45.1	0	0	0	0	0
7	780	0	554.22	0	1	1	2	12	46	1	65	1	61.9	161	24	1	48	3	0	68	9999	0	45.1	0	0	0	0	0
7	1343.95	11.95	0	0.94	0	0	2	0	0	2	65	1	61.9	161	24	1	50	3	0	68	9999	0	29.2	0	0	0	0	0
7	1344	0	461.85	0	1	1	3	0	0	1	65	1	61.9	161	24	1	50	3	0	68	9999	0	29.2	0	0	0	0	0
7	1345.5	1.5	0	1.8	0	0	3	0	0	2	65	1	61.9	161	24	1	50	3	0	68	9999	0	29.2	0	0	0	0	0
7	1346	2	0	1.92	0	0	3	0	0	2	65	1	61.9	161	24	1	50	3	0	68	9999	0	29.2	0	0	0	0	0
7	1348	4	0	4.03	0	0	3	0	0	2	65	1	61.9	161	24	1	50	3	0	68	9999	0	29.2	0	0	0	0	0
7	1356	0	461.85	0	1	1	3	12	50	1	65	1	61.9	161	24	1	50	3	0	68	9999	0	29.2	0	0	0	0	0
7	1967.95	11.95	0	1.19	0	0	3	0	0	2	65	1	63	161	24	1	50	3	1	68	9999	0	37	0	1	1	0	0
7	1968	0	461.85	0	1	1	4	0	0	1	65	1	63	161	24	1	50	3	1	68	9999	0	37	0	1	1	0	0
7	1969.5	1.5	0	1.24	0	0	4	0	0	2	65	1	63	161	24	1	50	3	1	68	9999	0	37	0	1	1	0	0
7	1972	4	0	3.39	0	0	4	0	0	2	65	1	63	161	24	1	50	3	1	68	9999	0	37	0	1	1	0	0
7	1980	0	461.85	0	1	1	4	12	254	1	65	1	63	161	24	1	50	3	1	68	9999	0	37	0	1	1	0	0
7	5039.95	11.95	0	2.46	0	0	4	0	0	2	65	1	64	161	24	1	53	3	0	68	9999	0	36.7	0	0	0	0	0
7	5040	0	461.85	0	1	1	5	0	0	1	65	1	64	161	24	1	53	3	0	68	9999	0	36.7	0	0	0	0	0
7	5041.5	1.5	0	2.25	0	0	5	0	0	2	65	1	64	161	24	1	53	3	0	68	9999	0	36.7	0	0	0	0	0
7	5042	2	0	1.65	0	0	5	0	0	2	65	1	64	161	24	1	53	3	0	68	9999	0	36.7	0	0	0	0	0
7	5044	4	0	6.12	0	0	5	0	0	2	65	1	64	161	24	1	53	3	0	68	9999	0	36.7	0	0	0	0	0
8	0	0	554.22	0	1	1	1	12	9	1	62	0	82	177	26	0	9	1	0	67	8.5	44.75	13.8	0	0	0	0	0
8	119.95	11.95	0	1.41	0	0	1	0	0	2	62	0	82	177	26	0	17	2	0	67	8.5	44.75	8.3	0	0	0	0	0
8	120	0	554.22	0	1	1	1	0	0	1	62	0	82	177	26	0	17	2	0	67	8.5	44.75	8.3	0	0	0	0	0
8	121.5	1.5	0	1.23	0	0	1	0	0	2	62	0	82	177	26	0	17	2	0	67	8.5	44.75	8.3	0	0	0	0	0
8	122	2	0	1.08	0	0	1	0	0	2	62	0	82	177	26	0	17	2	0	67	8.5	44.75	8.3	0	0	0	0	0
8	124	4	0	0.93	0	0	1	0	0	2	62	0	82	177	26	0	17	2	0	67	8.5	44.75	8.3	0	0	0	0	0
8	132	0	554.22	0	1	1	1	12	40	1	62	0	82	177	26	0	17	2	0	67	8.5	44.75	8.3	0	0	0	0	0
8	623.95	11.95	0	1.45	0	0	1	0	0	2	62	0	86	177	26	0	12	1	0	67	8.5	44.75	9.3	0	0	0	0	0
8	624	0	554.22	0	1	1	2	0	0	1	62	0	86	177	26	0	12	1	0	67	8.5	44.75	9.3	0	0	0	0	0
8	625.5	1.5	0	1.98	0	0	2	0	0	2	62	0	86	177	26	0	12	1	0	67	8.5	44.75	9.3	0	0	0	0	0
9	0	0	738.96	0	1	1	1	12	9	1	53	0	63	178	20	1	10	1	0	46	9999	0	30.1	0	0	0	0	0
9	119.95	11.95	0	1.52	0	0	1	0	0	2	53	0	61.6	178	20	1	37	3	0	46	9999	0	5.4	0	0	0	0	0
9	120	0	738.96	0	1	1	1	0	0	1	53	0	61.6	178	20	1	37	3	0	46	9999	0	5.4	0	0	0	0	0
9	121.5	1.5	0	3.1	0	0	1	0	0	2	53	0	61.6	178	20	1	37	3	0	46	9999	0	5.4	0	0	0	0	0
9	122	2	0	2.66	0	0	1	0	0	2	53	0	61.6	178	20	1	37	3	0	46	9999	0	5.4	0	0	0	0	0
9	124	4	0	1.89	0	0	1	0	0	2	53	0	61.6	178	20	1	37	3	0	46	9999	0	5.4	0	0	0	0	0
9	132	0	738.96	0	1	1	1	12	68	1	53	0	61.6	178	20	1	37	3	0	46	9999	0	5.4	0	0	0	0	0
9	959.95	11.95	0	1.94	0	0	1	0	0	2	53	0	61.6	178	20	1	44	3	0	46	9999	0	25.3	0	0	0	0	0
9	960	0	461.85	0	1	1	2	0	0	1	53	0	61.6	178	20	1	44	3	0	46	9999	0	25.3	0	0	0	0	0
9	961.5	1.5	0	5.31	0	0	2	0	0	2	53	0	61.6	178	20	1	44	3	0	46	9999	0	25.3	0	0	0	0	0
9	962	2	0	4.11	0	0	2	0	0	2	53	0	61.6	178	20	1	44	3	0	46	9999	0	25.3	0	0	0	0	0
9	964	4	0	1.87	0	0	2	0	0	2	53	0	61.6	178	20	1	44	3	0	46	9999	0	25.3	0	0	0	0	0
9	972	0	461.85	0	1	1	2	12	68	1	53	0	61.6	178	20	1	44	3	0	46	9999	0	25.3	0	0	0	0	0
9	1799.95	11.95	0	1.79	0	0	2	0	0	2	53	0	61	178	20	1	38	3	0	46	9999	0	33.6	0	0	0	0	0
9	1800	0	369.48	0	1	1	3	0	0	1	53	0	61	178	20	1	38	3	0	46	9999	0	33.6	0	0	0	0	0
9	1801.5	1.5	0	4.32	0	0	3	0	0	2	53	0	61	178	20	1	38	3	0	46	9999	0	33.6	0	0	0	0	0
9	1802	2	0	3.58	0	0	3	0	0	2	53	0	61	178	20	1	38	3	0	46	9999	0	33.6	0	0	0	0	0
9	1804	4	0	0.92	0	0	3	0	0	2	53	0	61	178	20	1	38	3	0	46	9999	0	33.6	0	0	0	0	0
9	1812	0	369.48	0	1	1	3	12	378	1	53	0	61	178	20	1	38	3	0	46	9999	0	33.6	0	0	0	0	0
9	6359.95	11.95	0	1.95	0	0	3	0	0	2	53	0	65	178	20	1	42	3	0	46	9999	0	24.5	0	0	0	0	0
9	6360	0	369.48	0	1	1	4	0	0	1	53	0	65	178	20	1	42	3	0	46	9999	0	24.5	0	0	0	0	0
9	6361.5	1.5	0	5.58	0	0	4	0	0	2	53	0	65	178	20	1	42	3	0	46	9999	0	24.5	0	0	0	0	0
9	6362	2	0	5.16	0	0	4	0	0	2	53	0	65	178	20	1	42	3	0	46	9999	0	24.5	0	0	0	0	0
9	6364	4	0	2.82	0	0	4	0	0	2	53	0	65	178	20	1	42	3	0	46	9999	0	24.5	0	0	0	0	0
10	0	0	738.96	0	1	1	1	12	7	1	46	1	68	148	31	1	8	1	0	49	9999	3	31.4	0	0	0	0	0
10	95.95	11.95	0	2.58	0	0	1	0	0	2	46	1	66.15	148	31	1	43	3	0	49	9999	3	20.7	0	0	0	0	0
10	96	0	738.96	0	1	1	1	0	0	1	46	1	66.15	148	31	1	43	3	0	49	9999	3	20.7	0	0	0	0	0
10	97.5	1.5	0	7.63	0	0	1	0	0	2	46	1	66.15	148	31	1	43	3	0	49	9999	3	20.7	0	0	0	0	0
10	98	2	0	5.02	0	0	1	0	0	2	46	1	66.15	148	31	1	43	3	0	49	9999	3	20.7	0	0	0	0	0
10	100	4	0	3.4	0	0	1	0	0	2	46	1	66.15	148	31	1	43	3	0	49	9999	3	20.7	0	0	0	0	0
10	108	0	738.96	0	1	1	1	12	46	1	46	1	66.15	148	31	1	43	3	0	49	9999	3	20.7	0	0	0	0	0
10	671.95	11.95	0	1.59	0	0	1	0	0	2	46	1	66.15	148	31	1	59	3	0	49	9999	3	46.6	0	0	0	0	0
10	672	0	554.22	0	1	1	2	0	0	1	46	1	66.15	148	31	1	59	3	0	49	9999	3	46.6	0	0	0	0	0
10	673.5	1.5	0	1.78	0	0	2	0	0	2	46	1	66.15	148	31	1	59	3	0	49	9999	3	46.6	0	0	0	0	0
10	674	2	0	4.16	0	0	2	0	0	2	46	1	66.15	148	31	1	59	3	0	49	9999	3	46.6	0	0	0	0	0
10	676	4	0	3.08	0	0	2	0	0	2	46	1	66.15	148	31	1	59	3	0	49	9999	3	46.6	0	0	0	0	0
10	684	0	554.22	0	1	1	2	12	68	1	46	1	66.15	148	31	1	59	3	0	49	9999	3	46.6	0	0	0	0	0
10	1511.95	11.95	0	1.83	0	0	2	0	0	2	46	1	68	148	31	1	67	4	0	49	9999	3	37.8	0	0	0	0	0
10	1512	0	554.22	0	1	1	3	0	0	1	46	1	68	148	31	1	67	4	0	49	9999	3	37.8	0	0	0	0	0
10	1513.5	1.5	0	1.71	0	0	3	0	0	2	46	1	68	148	31	1	67	4	0	49	9999	3	37.8	0	0	0	0	0
10	1514	2	0	1.74	0	0	3	0	0	2	46	1	68	148	31	1	67	4	0	49	9999	3	37.8	0	0	0	0	0
10	1516	4	0	5.12	0	0	3	0	0	2	46	1	68	148	31	1	67	4	0	49	9999	3	37.8	0	0	0	0	0
10	1524	0	554.22	0	1	1	3	12	418	1	46	1	68	148	31	1	67	4	0	49	9999	3	37.8	0	0	0	0	0
10	6551.95	11.95	0	1.4	0	0	3	0	0	2	46	1	73	148	31	1	66	4	0	49	9999	3	13.1	0	0	0	0	0
10	6552	0	369.48	0	1	1	4	0	0	1	46	1	73	148	31	1	66	4	0	49	9999	3	13.1	0	0	0	0	0
10	6553.5	1.5	0	2.74	0	0	4	0	0	2	46	1	73	148	31	1	66	4	0	49	9999	3	13.1	0	0	0	0	0
10	6554	2	0	1.68	0	0	4	0	0	2	46	1	73	148	31	1	66	4	0	49	9999	3	13.1	0	0	0	0	0
10	6556	4	0	1.89	0	0	4	0	0	2	46	1	73	148	31	1	66	4	0	49	9999	3	13.1	0	0	0	0	0
11	0	0	738.96	0	1	1	1	12	11	1	69	0	79.5	160	31	1	10	1	0	71	9999	17.9	24.7	0	0	0	0	0
11	143.95	11.95	0	1.57	0	0	1	0	0	2	69	0	79.5	160	31	1	23	2	0	71	9999	17.9	12.6	0	0	0	0	0
11	144	0	738.96	0	1	1	1	0	0	1	69	0	79.5	160	31	1	23	2	0	71	9999	17.9	12.6	0	0	0	0	0
11	145.5	1.5	0	2.13	0	0	1	0	0	2	69	0	79.5	160	31	1	23	2	0	71	9999	17.9	12.6	0	0	0	0	0
11	146	2	0	1.88	0	0	1	0	0	2	69	0	79.5	160	31	1	23	2	0	71	9999	17.9	12.6	0	0	0	0	0
11	148	4	0	1.65	0	0	1	0	0	2	69	0	79.5	160	31	1	23	2	0	71	9999	17.9	12.6	0	0	0	0	0
11	156	0	738.96	0	1	1	1	12	66	1	69	0	79.5	160	31	1	23	2	0	71	9999	17.9	12.6	0	0	0	0	0
11	959.95	11.95	0	4.1	0	0	1	0	0	2	69	0	79.5	160	31	1	42	3	1	71	9999	17.9	17.9	0	1	1	0	0
11	960	0	554.22	0	1	1	2	12	41	1	69	0	79.5	160	31	1	42	3	1	71	9999	17.9	17.9	0	1	1	0	0
11	1463.95	11.95	0	2.31	0	0	2	0	0	2	69	0	79	160	31	1	34	3	1	71	9999	17.9	17.9	0	1	1	0	0
11	1464	0	554.22	0	1	1	3	0	0	1	69	0	79	160	31	1	34	3	1	71	9999	17.9	17.9	0	1	1	0	0
11	1465.5	1.5	0	3.04	0	0	3	0	0	2	69	0	79	160	31	1	34	3	1	71	9999	17.9	17.9	0	1	1	0	0
11	1466	2	0	4.61	0	0	3	0	0	2	69	0	79	160	31	1	34	3	1	71	9999	17.9	17.9	0	1	1	0	0
11	1468	4	0	3.38	0	0	3	0	0	2	69	0	79	160	31	1	34	3	1	71	9999	17.9	17.9	0	1	1	0	0
11	1476	0	554.22	0	1	1	3	12	82	1	69	0	79	160	31	1	34	3	1	71	9999	17.9	17.9	0	1	1	0	0
11	2471.95	11.95	0	1.79	0	0	3	0	0	2	69	0	79	160	31	1	46	3	1	71	9999	17.9	13.2	0	1	1	0	0
11	2472	0	369.48	0	1	1	4	0	0	1	69	0	79	160	31	1	46	3	1	71	9999	17.9	13.2	0	1	1	0	0
11	2473.5	1.5	0	3.3	0	0	4	0	0	2	69	0	79	160	31	1	46	3	1	71	9999	17.9	13.2	0	1	1	0	0
11	2474	2	0	4.09	0	0	4	0	0	2	69	0	79	160	31	1	46	3	1	71	9999	17.9	13.2	0	1	1	0	0
11	2476	4	0	3.51	0	0	4	0	0	2	69	0	79	160	31	1	46	3	1	71	9999	17.9	13.2	0	1	1	0	0
11	2484	0	369.48	0	1	1	4	12	166	1	69	0	79	160	31	1	46	3	1	71	9999	17.9	13.2	0	1	1	0	0
11	4487.95	11.95	0	1.66	0	0	4	0	0	2	69	0	82	160	31	1	46	3	1	71	9999	17.9	20.8	0	1	1	0	0
11	4488	0	369.48	0	1	1	5	0	0	1	69	0	82	160	31	1	46	3	1	71	9999	17.9	20.8	0	1	1	0	0
11	4489.5	1.5	0	3.15	0	0	5	0	0	2	69	0	82	160	31	1	46	3	1	71	9999	17.9	20.8	0	1	1	0	0
11	4490	2	0	4.81	0	0	5	0	0	2	69	0	82	160	31	1	46	3	1	71	9999	17.9	20.8	0	1	1	0	0
11	4492	4	0	3.71	0	0	5	0	0	2	69	0	82	160	31	1	46	3	1	71	9999	17.9	20.8	0	1	1	0	0
12	0	0	532.05	0	1	1	1	12	13	1	32	0	86.9	165	32	1	11	1	0	54	9999	0	24.7	0	0	0	0	0
12	167.95	11.95	0	5.01	0	0	1	0	0	2	32	0	82.1	165	32	1	48	3	0	54	9999	0	10.2	0	0	0	0	0
12	168	0	532.05	0	1	1	1	0	0	1	32	0	82.1	165	32	1	48	3	0	54	9999	0	10.2	0	0	0	0	0
12	169.5	1.5	0	3.37	0	0	1	0	0	2	32	0	82.1	165	32	1	48	3	0	54	9999	0	10.2	0	0	0	0	0
12	170	2	0	2.63	0	0	1	0	0	2	32	0	82.1	165	32	1	48	3	0	54	9999	0	10.2	0	0	0	0	0
12	172	4	0	4.75	0	0	1	0	0	2	32	0	82.1	165	32	1	48	3	0	54	9999	0	10.2	0	0	0	0	0
12	180	0	532.05	0	1	1	1	12	42	1	32	0	82.1	165	32	1	48	3	0	54	9999	0	10.2	0	0	0	0	0
12	695.95	11.95	0	3.24	0	0	1	0	0	2	32	0	87	165	32	1	40	3	0	54	9999	0	14.6	0	0	0	0	0
12	696	0	554.22	0	1	1	2	0	0	1	32	0	87	165	32	1	40	3	0	54	9999	0	14.6	0	0	0	0	0
12	697.5	1.5	0	3.11	0	0	2	0	0	2	32	0	87	165	32	1	40	3	0	54	9999	0	14.6	0	0	0	0	0
12	698	2	0	2.09	0	0	2	0	0	2	32	0	87	165	32	1	40	3	0	54	9999	0	14.6	0	0	0	0	0
12	700	4	0	2.49	0	0	2	0	0	2	32	0	87	165	32	1	40	3	0	54	9999	0	14.6	0	0	0	0	0
12	708	0	554.22	0	1	1	2	12	182	1	32	0	87	165	32	1	40	3	0	54	9999	0	14.6	0	0	0	0	0
12	2903.95	11.95	0	3.27	0	0	2	0	0	2	32	0	93.3	165	32	1	41	3	1	54	9999	0	35.8	0	0	0	0	0
12	2904	0	369.48	0	1	1	3	0	0	1	32	0	93.3	165	32	1	41	3	1	54	9999	0	35.8	0	0	0	0	0
12	2905.5	1.5	0	3.17	0	0	3	0	0	2	32	0	93.3	165	32	1	41	3	1	54	9999	0	35.8	0	0	0	0	0
12	2906	2	0	2.97	0	0	3	0	0	2	32	0	93.3	165	32	1	41	3	1	54	9999	0	35.8	0	0	0	0	0
12	2908	4	0	10.1	0	0	3	0	0	2	32	0	93.3	165	32	1	41	3	1	54	9999	0	35.8	0	0	0	0	0
12	2916	0	369.48	0	1	1	3	12	314	1	32	0	93.3	165	32	1	41	3	1	54	9999	0	35.8	0	0	0	0	0
12	6695.95	11.95	0	0.77	0	0	3	0	0	2	32	0	93	165	32	1	47	3	0	54	9999	0	33	0	0	0	0	0
12	6696	0	184.74	0	1	1	4	0	0	1	32	0	93	165	32	1	47	3	0	54	9999	0	33	0	0	0	0	0
12	6697.5	1.5	0	8.62	0	0	4	0	0	2	32	0	93	165	32	1	47	3	0	54	9999	0	33	0	0	0	0	0
12	6698	2	0	4.39	0	0	4	0	0	2	32	0	93	165	32	1	47	3	0	54	9999	0	33	0	0	0	0	0
12	6700	4	0	0.92	0	0	4	0	0	2	32	0	93	165	32	1	47	3	0	54	9999	0	33	0	0	0	0	0
13	0	0	738.96	0	1	1	1	12	11	1	38	0	108	164	39	1	7	1	0	32	9999	0	32.9	0	0	0	0	0
13	143.95	11.95	0	3.27	0	0	1	0	0	2	38	0	100.5	164	39	1	51	3	0	32	9999	0	22.5	0	0	0	0	0
13	144	0	738.96	0	1	1	1	0	0	1	38	0	100.5	164	39	1	51	3	0	32	9999	0	22.5	0	0	0	0	0
13	145.5	1.5	0	6.67	0	0	1	0	0	2	38	0	100.5	164	39	1	51	3	0	32	9999	0	22.5	0	0	0	0	0
13	146	2	0	8.12	0	0	1	0	0	2	38	0	100.5	164	39	1	51	3	0	32	9999	0	22.5	0	0	0	0	0
13	148	4	0	4.46	0	0	1	0	0	2	38	0	100.5	164	39	1	51	3	0	32	9999	0	22.5	0	0	0	0	0
13	156	0	738.96	0	1	1	1	12	380	1	38	0	100.5	164	39	1	51	3	0	32	9999	0	22.5	0	0	0	0	0
13	4727.95	11.95	0	2.92	0	0	1	0	0	2	38	0	107.3	164	39	1	69	4	1	32	9999	0	39.1	0	1	1	0	0
13	4728	0	369.48	0	1	1	2	0	0	1	38	0	107.3	164	39	1	69	4	1	32	9999	0	39.1	0	1	1	0	0
13	4729.5	1.5	0	2.77	0	0	2	0	0	2	38	0	107.3	164	39	1	69	4	1	32	9999	0	39.1	0	1	1	0	0
13	4730	2	0	2.9	0	0	2	0	0	2	38	0	107.3	164	39	1	69	4	1	32	9999	0	39.1	0	1	1	0	0
13	4732	4	0	3.17	0	0	2	0	0	2	38	0	107.3	164	39	1	69	4	1	32	9999	0	39.1	0	1	1	0	0
14	0	0	738.96	0	1	1	1	12	11	1	45	1	65	157	27	1	13	1	0	57	9999	0	19.9	0	0	0	0	0
14	143.95	11.95	0	4.51	0	0	1	0	0	2	45	1	66.4	157	27	1	49	3	0	57	9999	0	18	0	0	0	0	0
14	144	0	738.96	0	1	1	1	0	0	1	45	1	66.4	157	27	1	49	3	0	57	9999	0	18	0	0	0	0	0
14	145.5	1.5	0	10.5	0	0	1	0	0	2	45	1	66.4	157	27	1	49	3	0	57	9999	0	18	0	0	0	0	0
14	146	2	0	5.65	0	0	1	0	0	2	45	1	66.4	157	27	1	49	3	0	57	9999	0	18	0	0	0	0	0
14	148	4	0	6.39	0	0	1	0	0	2	45	1	66.4	157	27	1	49	3	0	57	9999	0	18	0	0	0	0	0
14	156	0	738.96	0	1	1	1	12	40	1	45	1	66.4	157	27	1	49	3	0	57	9999	0	18	0	0	0	0	0
14	647.95	11.95	0	0.49	0	0	2	0	0	2	45	1	66.5	157	27	1	49	3	0	57	9999	0	17	0	0	0	0	0
14	648	0	461.85	0	1	1	2	0	0	1	45	1	66.5	157	27	1	49	3	0	57	9999	0	17	0	0	0	0	0
14	649.5	1.5	0	4.47	0	0	2	0	0	2	45	1	66.5	157	27	1	49	3	0	57	9999	0	17	0	0	0	0	0
14	650	2	0	4.28	0	0	2	0	0	2	45	1	66.5	157	27	1	49	3	0	57	9999	0	17	0	0	0	0	0
14	652	4	0	1.94	0	0	2	0	0	2	45	1	66.5	157	27	1	49	3	0	57	9999	0	17	0	0	0	0	0
14	660	0	461.85	0	1	1	2	12	122	1	45	1	66.5	157	27	1	49	3	0	57	9999	0	17	0	0	0	0	0
14	2135.95	11.95	0	1.59	0	0	3	0	0	2	45	1	70	157	27	1	42	3	0	57	9999	0	18.6	0	0	0	0	0
14	2136	0	369.48	0	1	1	3	0	0	1	45	1	70	157	27	1	42	3	0	57	9999	0	18.6	0	0	0	0	0
14	2137.5	1.5	0	2.76	0	0	3	0	0	2	45	1	70	157	27	1	42	3	0	57	9999	0	18.6	0	0	0	0	0
14	2138	2	0	7.03	0	0	3	0	0	2	45	1	70	157	27	1	42	3	0	57	9999	0	18.6	0	0	0	0	0
14	2140	4	0	3.24	0	0	3	0	0	2	45	1	70	157	27	1	42	3	0	57	9999	0	18.6	0	0	0	0	0
14	2148	0	369.48	0	1	1	3	12	306	1	45	1	70	157	27	1	42	3	0	57	9999	0	18.6	0	0	0	0	0
14	5831.95	11.95	0	2.57	0	0	4	0	0	2	45	1	68	157	27	1	51	3	0	57	9999	0	16.6	0	0	0	0	0
14	5832	0	369.48	0	1	1	4	0	0	1	45	1	68	157	27	1	51	3	0	57	9999	0	16.6	0	0	0	0	0
14	5833.5	1.5	0	18.59	0	0	4	0	0	2	45	1	68	157	27	1	51	3	0	57	9999	0	16.6	0	0	0	0	0
14	5834	2	0	18.09	0	0	4	0	0	2	45	1	68	157	27	1	51	3	0	57	9999	0	16.6	0	0	0	0	0
14	5836	4	0	3.43	0	0	4	0	0	2	45	1	68	157	27	1	51	3	0	57	9999	0	16.6	0	0	0	0	0
15	0	0	369.48	0	1	1	1	12	11	1	23	1	63	169	21	1	6	1	0	54	9999	4.1	50.9	0	0	0	0	0
15	143.95	11.95	0	3.25	0	0	1	0	0	2	23	1	58	169	21	1	32	3	0	54	9999	4.1	43.6	0	0	0	0	0
15	144	0	369.48	0	1	1	1	0	0	1	23	1	58	169	21	1	32	3	0	54	9999	4.1	43.6	0	0	0	0	0
15	145.5	1.5	0	5.16	0	0	1	0	0	2	23	1	58	169	21	1	32	3	0	54	9999	4.1	43.6	0	0	0	0	0
15	146	2	0	3.63	0	0	1	0	0	2	23	1	58	169	21	1	32	3	0	54	9999	4.1	43.6	0	0	0	0	0
15	148	4	0	2.16	0	0	1	0	0	2	23	1	58	169	21	1	32	3	0	54	9999	4.1	43.6	0	0	0	0	0
15	156	0	369.48	0	1	1	1	12	96	1	23	1	58	169	21	1	32	3	0	54	9999	4.1	43.6	0	0	0	0	0
15	1319.95	11.95	0	3.17	0	0	1	0	0	2	23	1	60.5	169	21	1	31	3	0	54	9999	4.1	44.2	0	0	0	0	0
15	1320	0	369.48	0	1	1	2	0	0	1	23	1	60.5	169	21	1	31	3	0	54	9999	4.1	44.2	0	0	0	0	0
15	1321.5	1.5	0	8.72	0	0	2	0	0	2	23	1	60.5	169	21	1	31	3	0	54	9999	4.1	44.2	0	0	0	0	0
15	1322	2	0	4.54	0	0	2	0	0	2	23	1	60.5	169	21	1	31	3	0	54	9999	4.1	44.2	0	0	0	0	0
15	1324	4	0	2.87	0	0	2	0	0	2	23	1	60.5	169	21	1	31	3	0	54	9999	4.1	44.2	0	0	0	0	0
15	1332	0	369.48	0	1	1	2	12	68	1	23	1	60.5	169	21	1	31	3	0	54	9999	4.1	44.2	0	0	0	0	0
15	2159.95	11.95	0	3.21	0	0	2	0	0	2	23	1	61	169	21	1	31	3	1	54	9999	4.1	49.6	0	0	0	0	0
15	2160	0	369.48	0	1	1	3	0	0	1	23	1	61	169	21	1	31	3	1	54	9999	4.1	49.6	0	0	0	0	0
15	2161.5	1.5	0	4.36	0	0	3	0	0	2	23	1	61	169	21	1	31	3	1	54	9999	4.1	49.6	0	0	0	0	0
15	2162	2	0	4.5	0	0	3	0	0	2	23	1	61	169	21	1	31	3	1	54	9999	4.1	49.6	0	0	0	0	0
15	2164	4	0	2.76	0	0	3	0	0	2	23	1	61	169	21	1	31	3	1	54	9999	4.1	49.6	0	0	0	0	0
15	2172	0	369.48	0	1	1	3	12	200	1	23	1	61	169	21	1	31	3	1	54	9999	4.1	49.6	0	0	0	0	0
15	4583.95	11.95	0	4.17	0	0	3	0	0	2	23	1	60	169	21	1	36	3	0	54	9999	4.1	36.4	0	0	0	0	0
15	4584	0	369.48	0	1	1	4	0	0	1	23	1	60	169	21	1	36	3	0	54	9999	4.1	36.4	0	0	0	0	0
15	4585.5	1.5	0	5.07	0	0	4	0	0	2	23	1	60	169	21	1	36	3	0	54	9999	4.1	36.4	0	0	0	0	0
15	4586	2	0	2.99	0	0	4	0	0	2	23	1	60	169	21	1	36	3	0	54	9999	4.1	36.4	0	0	0	0	0
15	4588	4	0	4.38	0	0	4	0	0	2	23	1	60	169	21	1	36	3	0	54	9999	4.1	36.4	0	0	0	0	0
16	0	0	738.96	0	1	1	1	12	9	1	64	0	85	172	28	1	13	1	0	57	9999	0	41.2	0	0	0	0	0
16	119.95	11.95	0	3.94	0	0	1	0	0	2	64	0	85.4	172	28	1	32	3	0	57	9999	0	23.6	0	0	0	0	0
16	120	0	738.96	0	1	1	1	0	0	1	64	0	85.4	172	28	1	32	3	0	57	9999	0	23.6	0	0	0	0	0
16	121.5	1.5	0	2.57	0	0	1	0	0	2	64	0	85.4	172	28	1	32	3	0	57	9999	0	23.6	0	0	0	0	0
16	122	2	0	2.52	0	0	1	0	0	2	64	0	85.4	172	28	1	32	3	0	57	9999	0	23.6	0	0	0	0	0
16	124	4	0	2.71	0	0	1	0	0	2	64	0	85.4	172	28	1	32	3	0	57	9999	0	23.6	0	0	0	0	0
16	132	0	738.96	0	1	1	1	12	52	1	64	0	85.4	172	28	1	32	3	0	57	9999	0	23.6	0	0	0	0	0
16	767.95	11.95	0	2.89	0	0	1	0	0	2	64	0	79	172	28	1	44	3	0	57	9999	0	34.1	0	0	0	0	0
16	768	0	554.22	0	1	1	2	0	0	1	64	0	79	172	28	1	44	3	0	57	9999	0	34.1	0	0	0	0	0
16	769.5	1.5	0	3.1	0	0	2	0	0	2	64	0	79	172	28	1	44	3	0	57	9999	0	34.1	0	0	0	0	0
16	770	2	0	2.86	0	0	2	0	0	2	64	0	79	172	28	1	44	3	0	57	9999	0	34.1	0	0	0	0	0
16	772	4	0	8.11	0	0	2	0	0	2	64	0	79	172	28	1	44	3	0	57	9999	0	34.1	0	0	0	0	0
16	780	0	554.22	0	1	1	2	12	70	1	64	0	79	172	28	1	44	3	0	57	9999	0	34.1	0	0	0	0	0
16	1631.95	11.95	0	2.81	0	0	2	0	0	2	64	0	79	172	28	1	55	3	0	57	9999	0	32.9	0	0	0	0	0
16	1632	0	554.22	0	1	1	3	0	0	1	64	0	79	172	28	1	55	3	0	57	9999	0	32.9	0	0	0	0	0
16	1633.5	1.5	0	2.9	0	0	3	0	0	2	64	0	79	172	28	1	55	3	0	57	9999	0	32.9	0	0	0	0	0
16	1634	2	0	3.29	0	0	3	0	0	2	64	0	79	172	28	1	55	3	0	57	9999	0	32.9	0	0	0	0	0
16	1636	4	0	7.24	0	0	3	0	0	2	64	0	79	172	28	1	55	3	0	57	9999	0	32.9	0	0	0	0	0
16	1644	0	554.22	0	1	1	3	12	70	1	64	0	79	172	28	1	55	3	0	57	9999	0	32.9	0	0	0	0	0
16	2495.95	11.95	0	2.54	0	0	3	0	0	2	64	0	80	172	28	1	47	3	0	57	9999	0	32.9	0	0	0	0	0
16	2496	0	554.22	0	1	1	4	0	0	1	64	0	80	172	28	1	47	3	0	57	9999	0	32.9	0	0	0	0	0
16	2497.5	1.5	0	2.35	0	0	4	0	0	2	64	0	80	172	28	1	47	3	0	57	9999	0	32.9	0	0	0	0	0
16	2498	2	0	5.13	0	0	4	0	0	2	64	0	80	172	28	1	47	3	0	57	9999	0	32.9	0	0	0	0	0
16	2500	4	0	6.18	0	0	4	0	0	2	64	0	80	172	28	1	47	3	0	57	9999	0	32.9	0	0	0	0	0
16	2508	0	554.22	0	1	1	4	12	168	1	64	0	80	172	28	1	47	3	0	57	9999	0	32.9	0	0	0	0	0
16	4535.95	11.95	0	2.91	0	0	4	0	0	2	64	0	80	172	28	1	55	3	0	57	9999	0	43.5	0	0	0	0	0
16	4536	0	554.22	0	1	1	5	0	0	1	64	0	80	172	28	1	55	3	0	57	9999	0	43.5	0	0	0	0	0
16	4537.5	1.5	0	2.25	0	0	5	0	0	2	64	0	80	172	28	1	55	3	0	57	9999	0	43.5	0	0	0	0	0
16	4538	2	0	6.08	0	0	5	0	0	2	64	0	80	172	28	1	55	3	0	57	9999	0	43.5	0	0	0	0	0
16	4540	4	0	11.81	0	0	5	0	0	2	64	0	80	172	28	1	55	3	0	57	9999	0	43.5	0	0	0	0	0
17	0	0	738.96	0	1	1	1	12	11	1	40	0	80.9	186	23	1	9	1	0	38	9999	0	20.2	0	0	0	0	0
17	143.95	11.95	0	5.31	0	0	1	0	0	2	40	0	80.9	186	23	1	34	3	1	38	9999	0	9.8	0	1	1	0	0
17	144	0	738.96	0	1	1	1	0	0	1	40	0	80.9	186	23	1	34	3	1	38	9999	0	9.8	0	1	1	0	0
17	145.5	1.5	0	4.64	0	0	1	0	0	2	40	0	80.9	186	23	1	34	3	1	38	9999	0	9.8	0	1	1	0	0
17	146	2	0	4.78	0	0	1	0	0	2	40	0	80.9	186	23	1	34	3	1	38	9999	0	9.8	0	1	1	0	0
17	148	4	0	12.85	0	0	1	0	0	2	40	0	80.9	186	23	1	34	3	1	38	9999	0	9.8	0	1	1	0	0
17	156	0	738.96	0	1	1	1	12	306	1	40	0	80.9	186	23	1	34	3	1	38	9999	0	9.8	0	1	1	0	0
17	3839.95	11.95	0	2.21	0	0	1	0	0	2	40	0	78.5	186	23	1	58	3	0	38	9999	0	23.7	0	0	0	0	0
17	3840	0	369.48	0	1	1	2	0	0	1	40	0	78.5	186	23	1	58	3	0	38	9999	0	23.7	0	0	0	0	0
17	3841.5	1.5	0	6.26	0	0	2	0	0	2	40	0	78.5	186	23	1	58	3	0	38	9999	0	23.7	0	0	0	0	0
17	3842	2	0	5.5	0	0	2	0	0	2	40	0	78.5	186	23	1	58	3	0	38	9999	0	23.7	0	0	0	0	0
17	3844	4	0	5.6	0	0	2	0	0	2	40	0	78.5	186	23	1	58	3	0	38	9999	0	23.7	0	0	0	0	0
18	0	0	738.96	0	1	1	1	12	9	1	43	1	86	164	32	1	15	2	0	73	9999	0	25.1	0	0	0	0	0
18	119.95	11.95	0	1.74	0	0	1	0	0	2	43	1	90.25	164	32	1	29	2	0	73	9999	0	18.1	0	0	0	0	0
18	120	0	738.96	0	1	1	1	0	0	1	43	1	90.25	164	32	1	29	2	0	73	9999	0	18.1	0	0	0	0	0
18	121.5	1.5	0	8.62	0	0	1	0	0	2	43	1	90.25	164	32	1	29	2	0	73	9999	0	18.1	0	0	0	0	0
18	122	2	0	9.74	0	0	1	0	0	2	43	1	90.25	164	32	1	29	2	0	73	9999	0	18.1	0	0	0	0	0
18	124	4	0	6.54	0	0	1	0	0	2	43	1	90.25	164	32	1	29	2	0	73	9999	0	18.1	0	0	0	0	0
18	132	0	738.96	0	1	1	1	12	74	1	43	1	90.25	164	32	1	29	2	0	73	9999	0	18.1	0	0	0	0	0
18	1031.95	11.95	0	2.07	0	0	1	0	0	2	43	1	87	164	32	1	21	2	0	73	9999	0	20.8	0	0	0	0	0
18	1032	0	369.48	0	1	1	2	0	0	1	43	1	87	164	32	1	21	2	0	73	9999	0	20.8	0	0	0	0	0
18	1033.5	1.5	0	9.19	0	0	2	0	0	2	43	1	87	164	32	1	21	2	0	73	9999	0	20.8	0	0	0	0	0
18	1034	2	0	10.73	0	0	2	0	0	2	43	1	87	164	32	1	21	2	0	73	9999	0	20.8	0	0	0	0	0
18	1036	4	0	9.86	0	0	2	0	0	2	43	1	87	164	32	1	21	2	0	73	9999	0	20.8	0	0	0	0	0
18	1044	0	369.48	0	1	1	2	12	40	1	43	1	87	164	32	1	21	2	0	73	9999	0	20.8	0	0	0	0	0
18	1535.95	11.95	0	1.78	0	0	2	0	0	2	43	1	87	164	32	1	30	3	0	73	9999	0	23.9	0	0	0	0	0
18	1536	0	184.74	0	1	1	3	0	0	1	43	1	87	164	32	1	30	3	0	73	9999	0	23.9	0	0	0	0	0
18	1537.5	1.5	0	3.79	0	0	3	0	0	2	43	1	87	164	32	1	30	3	0	73	9999	0	23.9	0	0	0	0	0
18	1538	2	0	2.57	0	0	3	0	0	2	43	1	87	164	32	1	30	3	0	73	9999	0	23.9	0	0	0	0	0
18	1540	4	0	1.38	0	0	3	0	0	2	43	1	87	164	32	1	30	3	0	73	9999	0	23.9	0	0	0	0	0
18	1548	0	184.74	0	1	1	3	12	78	1	43	1	87	164	32	1	30	3	0	73	9999	0	23.9	0	0	0	0	0
18	2495.95	11.95	0	2.3	0	0	3	0	0	2	43	1	87	164	32	1	29	2	0	73	9999	0	25.6	0	0	0	0	0
18	2496	0	184.74	0	1	1	4	0	0	1	43	1	87	164	32	1	29	2	0	73	9999	0	25.6	0	0	0	0	0
18	2497.5	1.5	0	2.11	0	0	4	0	0	2	43	1	87	164	32	1	29	2	0	73	9999	0	25.6	0	0	0	0	0
18	2498	2	0	2.6	0	0	4	0	0	2	43	1	87	164	32	1	29	2	0	73	9999	0	25.6	0	0	0	0	0
18	2500	4	0	2.2	0	0	4	0	0	2	43	1	87	164	32	1	29	2	0	73	9999	0	25.6	0	0	0	0	0
18	2508	0	184.74	0	1	1	4	12	152	1	43	1	87	164	32	1	29	2	0	73	9999	0	25.6	0	0	0	0	0
18	4343.95	11.95	0	1.03	0	0	4	0	0	2	43	1	87	164	32	1	30	3	0	73	9999	0	26.3	0	0	0	0	0
18	4344	0	184.74	0	1	1	5	0	0	1	43	1	87	164	32	1	30	3	0	73	9999	0	26.3	0	0	0	0	0
18	4345.5	1.5	0	4.63	0	0	5	0	0	2	43	1	87	164	32	1	30	3	0	73	9999	0	26.3	0	0	0	0	0
18	4346	2	0	4.08	0	0	5	0	0	2	43	1	87	164	32	1	30	3	0	73	9999	0	26.3	0	0	0	0	0
18	4348	4	0	3.46	0	0	5	0	0	2	43	1	87	164	32	1	30	3	0	73	9999	0	26.3	0	0	0	0	0
19	0	0	738.96	0	1	1	1	12	9	1	41	0	89	177	29	1	15	2	0	38	9999	0	25.4	0	0	0	0	0
19	119.95	11.95	0	3.76	0	0	1	0	0	2	41	0	89	177	29	1	38	3	0	38	9999	0	12.8	0	0	0	0	0
19	120	0	738.96	0	1	1	1	0	0	1	41	0	89	177	29	1	38	3	0	38	9999	0	12.8	0	0	0	0	0
19	120.5	0.5	0	4.36	0	0	1	0	0	2	41	0	89	177	29	1	38	3	0	38	9999	0	12.8	0	0	0	0	0
19	121	1	0	2.87	0	0	1	0	0	2	41	0	89	177	29	1	38	3	0	38	9999	0	12.8	0	0	0	0	0
19	121.5	1.5	0	2.57	0	0	1	0	0	2	41	0	89	177	29	1	38	3	0	38	9999	0	12.8	0	0	0	0	0
19	122	2	0	2.88	0	0	1	0	0	2	41	0	89	177	29	1	38	3	0	38	9999	0	12.8	0	0	0	0	0
19	123	3	0	3.71	0	0	1	0	0	2	41	0	89	177	29	1	38	3	0	38	9999	0	12.8	0	0	0	0	0
19	124	4	0	7.11	0	0	1	0	0	2	41	0	89	177	29	1	38	3	0	38	9999	0	12.8	0	0	0	0	0
19	126	6	0	4.61	0	0	1	0	0	2	41	0	89	177	29	1	38	3	0	38	9999	0	12.8	0	0	0	0	0
19	128	8	0	2.36	0	0	1	0	0	2	41	0	89	177	29	1	38	3	0	38	9999	0	12.8	0	0	0	0	0
19	131.95	11.95	0	2.07	0	0	1	0	0	2	41	0	89	177	29	1	38	3	0	38	9999	0	12.8	0	0	0	0	0
19	132	0	738.96	0	1	1	1	12	68	1	41	0	89	177	29	1	38	3	0	38	9999	0	12.8	0	0	0	0	0
19	959.95	11.95	0	4.98	0	0	1	0	0	2	41	0	88	177	29	1	40	3	0	38	9999	0	20.7	0	0	0	0	0
19	960	0	554.22	0	1	1	2	0	0	1	41	0	88	177	29	1	40	3	0	38	9999	0	20.7	0	0	0	0	0
19	961.5	1.5	0	4.46	0	0	2	0	0	2	41	0	88	177	29	1	40	3	0	38	9999	0	20.7	0	0	0	0	0
19	962	2	0	5.88	0	0	2	0	0	2	41	0	88	177	29	1	40	3	0	38	9999	0	20.7	0	0	0	0	0
19	964	4	0	6.59	0	0	2	0	0	2	41	0	88	177	29	1	40	3	0	38	9999	0	20.7	0	0	0	0	0
19	972	0	554.22	0	1	1	2	12	66	1	41	0	88	177	29	1	40	3	0	38	9999	0	20.7	0	0	0	0	0
19	1775.95	11.95	0	3.23	0	0	2	0	0	2	41	0	90.5	177	29	1	46	3	0	38	9999	0	22.9	0	0	0	0	0
19	1776	0	554.22	0	1	1	3	0	0	1	41	0	90.5	177	29	1	46	3	0	38	9999	0	22.9	0	0	0	0	0
19	1777.5	1.5	0	3.33	0	0	3	0	0	2	41	0	90.5	177	29	1	46	3	0	38	9999	0	22.9	0	0	0	0	0
19	1778	2	0	4.14	0	0	3	0	0	2	41	0	90.5	177	29	1	46	3	0	38	9999	0	22.9	0	0	0	0	0
19	1780	4	0	10.15	0	0	3	0	0	2	41	0	90.5	177	29	1	46	3	0	38	9999	0	22.9	0	0	0	0	0
19	1788	0	554.22	0	1	1	3	12	84	1	41	0	90.5	177	29	1	46	3	0	38	9999	0	22.9	0	0	0	0	0
19	2807.95	11.95	0	3.02	0	0	3	0	0	2	41	0	90.5	177	29	1	54	3	0	38	9999	0	22.1	0	0	0	0	0
19	2808	0	369.48	0	1	1	4	0	0	1	41	0	90.5	177	29	1	54	3	0	38	9999	0	22.1	0	0	0	0	0
19	2809.5	1.5	0	9.53	0	0	4	0	0	2	41	0	90.5	177	29	1	54	3	0	38	9999	0	22.1	0	0	0	0	0
19	2810	2	0	5.91	0	0	4	0	0	2	41	0	90.5	177	29	1	54	3	0	38	9999	0	22.1	0	0	0	0	0
19	2812	4	0	5.91	0	0	4	0	0	2	41	0	90.5	177	29	1	54	3	0	38	9999	0	22.1	0	0	0	0	0
19	2820	0	369.48	0	1	1	4	12	152	1	41	0	90.5	177	29	1	54	3	0	38	9999	0	22.1	0	0	0	0	0
19	4655.95	11.95	0	2.93	0	0	4	0	0	2	41	0	93	177	29	1	55	3	0	38	9999	0	21.5	0	0	0	0	0
19	4656	0	369.48	0	1	1	5	0	0	1	41	0	93	177	29	1	55	3	0	38	9999	0	21.5	0	0	0	0	0
19	4657.5	1.5	0	0.96	0	0	5	0	0	2	41	0	93	177	29	1	55	3	0	38	9999	0	21.5	0	0	0	0	0
19	4658	2	0	0.96	0	0	5	0	0	2	41	0	93	177	29	1	55	3	0	38	9999	0	21.5	0	0	0	0	0
19	4660	4	0	3.62	0	0	5	0	0	2	41	0	93	177	29	1	55	3	0	38	9999	0	21.5	0	0	0	0	0
20	0	0	554.22	0	1	1	1	12	11	1	59	1	57	169	20	1	9	1	0	48	9999	0	22.3	0	0	0	0	0
20	143.95	11.95	0	2.77	0	0	1	0	0	2	59	1	57	169	20	1	67	4	0	48	9999	0	24.4	0	0	0	0	0
20	144	0	554.22	0	1	1	1	0	0	1	59	1	57	169	20	1	67	4	0	48	9999	0	24.4	0	0	0	0	0
20	145.5	1.5	0	30.5	0	0	1	0	0	2	59	1	57	169	20	1	67	4	0	48	9999	0	24.4	0	0	0	0	0
20	146	2	0	12.71	0	0	1	0	0	2	59	1	57	169	20	1	67	4	0	48	9999	0	24.4	0	0	0	0	0
20	148	4	0	10.34	0	0	1	0	0	2	59	1	57	169	20	1	67	4	0	48	9999	0	24.4	0	0	0	0	0
20	156	0	554.22	0	1	1	1	12	52	1	59	1	57	169	20	1	67	4	0	48	9999	0	24.4	0	0	0	0	0
20	791.95	11.95	0	3.42	0	0	1	0	0	2	59	1	56	169	20	1	54	3	0	48	9999	0	27.9	0	0	0	0	0
20	792	0	554.22	0	1	1	2	0	0	1	59	1	56	169	20	1	54	3	0	48	9999	0	27.9	0	0	0	0	0
21	0	0	738.96	0	1	1	1	12	11	1	39	0	75	187	21	1	14	1	0	68	9999	0	15	0	0	0	0	0
21	143.95	11.95	0	4.15	0	0	1	0	0	2	39	0	73.5	187	21	1	30	3	0	68	9999	0	20.3	0	0	0	0	0
21	144	0	738.96	0	1	1	1	0	0	1	39	0	73.5	187	21	1	30	3	0	68	9999	0	20.3	0	0	0	0	0
21	145.5	1.5	0	5.14	0	0	1	0	0	2	39	0	73.5	187	21	1	30	3	0	68	9999	0	20.3	0	0	0	0	0
21	146	2	0	6.15	0	0	1	0	0	2	39	0	73.5	187	21	1	30	3	0	68	9999	0	20.3	0	0	0	0	0
21	148	4	0	3.87	0	0	1	0	0	2	39	0	73.5	187	21	1	30	3	0	68	9999	0	20.3	0	0	0	0	0
21	156	0	738.96	0	1	1	1	12	68	1	39	0	73.5	187	21	1	30	3	0	68	9999	0	20.3	0	0	0	0	0
21	983.95	11.95	0	3.05	0	0	1	0	0	2	39	0	75	187	21	1	30	3	0	68	9999	0	30.2	0	0	0	0	0
21	984	0	554.22	0	1	1	2	0	0	1	39	0	75	187	21	1	30	3	0	68	9999	0	30.2	0	0	0	0	0
21	985.5	1.5	0	6.37	0	0	2	0	0	2	39	0	75	187	21	1	30	3	0	68	9999	0	30.2	0	0	0	0	0
21	986	2	0	7.45	0	0	2	0	0	2	39	0	75	187	21	1	30	3	0	68	9999	0	30.2	0	0	0	0	0
21	988	4	0	7.42	0	0	2	0	0	2	39	0	75	187	21	1	30	3	0	68	9999	0	30.2	0	0	0	0	0
21	996	0	554.22	0	1	1	2	12	54	1	39	0	75	187	21	1	30	3	0	68	9999	0	30.2	0	0	0	0	0
21	1655.95	11.95	0	2.01	0	0	2	0	0	2	39	0	76	187	21	1	33	3	0	68	9999	0	37	0	0	0	0	0
21	1656	0	461.85	0	1	1	3	0	0	1	39	0	76	187	21	1	33	3	0	68	9999	0	37	0	0	0	0	0
21	1657.5	1.5	0	5.25	0	0	3	0	0	2	39	0	76	187	21	1	33	3	0	68	9999	0	37	0	0	0	0	0
21	1658	2	0	5.41	0	0	3	0	0	2	39	0	76	187	21	1	33	3	0	68	9999	0	37	0	0	0	0	0
21	1660	4	0	3.18	0	0	3	0	0	2	39	0	76	187	21	1	33	3	0	68	9999	0	37	0	0	0	0	0
21	1668	0	461.85	0	1	1	3	12	68	1	39	0	76	187	21	1	33	3	0	68	9999	0	37	0	0	0	0	0
21	2495.95	11.95	0	2.51	0	0	3	0	0	2	39	0	78	187	21	1	25	4	0	68	9999	0	32.2	0	0	0	0	0
21	2496	0	369.48	0	1	1	4	0	0	1	39	0	78	187	21	1	25	4	0	68	9999	0	32.2	0	0	0	0	0
21	2497.5	1.5	0	5.24	0	0	4	0	0	2	39	0	78	187	21	1	25	4	0	68	9999	0	32.2	0	0	0	0	0
21	2498	2	0	5.4	0	0	4	0	0	2	39	0	78	187	21	1	25	4	0	68	9999	0	32.2	0	0	0	0	0
21	2500	4	0	2.37	0	0	4	0	0	2	39	0	78	187	21	1	25	4	0	68	9999	0	32.2	0	0	0	0	0
21	2508	0	369.48	0	1	1	4	12	152	1	39	0	78	187	21	1	25	4	0	68	9999	0	32.2	0	0	0	0	0
21	4343.95	11.95	0	0.48	0	0	4	0	0	2	39	0	72.8	187	21	1	24	4	1	68	9999	0	52.6	0	1	1	0	0
21	4344	0	184.74	0	1	1	5	0	0	1	39	0	72.8	187	21	1	24	4	1	68	9999	0	52.6	0	1	1	0	0
21	4345.5	1.5	0	3.24	0	0	5	0	0	2	39	0	72.8	187	21	1	24	4	1	68	9999	0	52.6	0	1	1	0	0
21	4346	2	0	3.06	0	0	5	0	0	2	39	0	72.8	187	21	1	24	4	1	68	9999	0	52.6	0	1	1	0	0
21	4348	4	0	0.73	0	0	5	0	0	2	39	0	72.8	187	21	1	24	4	1	68	9999	0	52.6	0	1	1	0	0
22	0	0	738.96	0	1	1	1	12	13	1	36	0	73	181	21	0	9	1	0	46	9999	14.4	4.3	0	0	0	0	0
22	167.95	11.95	0	3.11	0	0	1	0	0	2	36	0	73	181	21	0	19	2	0	46	9999	14.4	12.2	0	0	0	0	0
22	168	0	738.96	0	1	1	1	0	0	1	36	0	73	181	21	0	19	2	0	46	9999	14.4	12.2	0	0	0	0	0
22	169.5	1.5	0	3.95	0	0	1	0	0	2	36	0	73	181	21	0	19	2	0	46	9999	14.4	12.2	0	0	0	0	0
22	170	2	0	2.4	0	0	1	0	0	2	36	0	73	181	21	0	19	2	0	46	9999	14.4	12.2	0	0	0	0	0
22	172	4	0	1.43	0	0	1	0	0	2	36	0	73	181	21	0	19	2	0	46	9999	14.4	12.2	0	0	0	0	0
22	180	0	738.96	0	1	1	1	12	50	1	36	0	73	181	21	0	19	2	0	46	9999	14.4	12.2	0	0	0	0	0
22	791.95	11.95	0	1.01	0	0	1	0	0	2	36	0	65	181	21	0	37	3	0	46	9999	14.4	21.3	0	0	0	0	0
22	792	0	369.48	0	1	1	2	0	0	1	36	0	65	181	21	0	37	3	0	46	9999	14.4	21.3	0	0	0	0	0
22	793.5	1.5	0	1.25	0	0	2	0	0	2	36	0	65	181	21	0	37	3	0	46	9999	14.4	21.3	0	0	0	0	0
22	794	2	0	5.86	0	0	2	0	0	2	36	0	65	181	21	0	37	3	0	46	9999	14.4	21.3	0	0	0	0	0
22	796	4	0	2.23	0	0	2	0	0	2	36	0	65	181	21	0	37	3	0	46	9999	14.4	21.3	0	0	0	0	0
22	804	0	369.48	0	1	1	2	12	54	1	36	0	65	181	21	0	37	3	0	46	9999	14.4	21.3	0	0	0	0	0
22	1463.95	11.95	0	0.91	0	0	2	0	0	2	36	0	64	181	21	0	58	4	9999	46	9999	14.4	28.4	0	0	0	0	0
22	1464	0	369.48	0	1	1	3	0	0	1	36	0	64	181	21	0	58	4	9999	46	9999	14.4	28.4	0	0	0	0	0
22	1465.5	1.5	0	4.49	0	0	3	0	0	2	36	0	64	181	21	0	58	4	9999	46	9999	14.4	28.4	0	0	0	0	0
22	1466	2	0	8.18	0	0	3	0	0	2	36	0	64	181	21	0	58	4	9999	46	9999	14.4	28.4	0	0	0	0	0
22	1468	4	0	1.3	0	0	3	0	0	2	36	0	64	181	21	0	58	4	9999	46	9999	14.4	28.4	0	0	0	0	0
22	1476	0	369.48	0	1	1	3	12	74	1	36	0	64	181	21	0	58	4	9999	46	9999	14.4	28.4	0	0	0	0	0
22	2375.95	11.95	0	0.68	0	0	3	0	0	2	36	0	66.2	181	21	0	64	4	1	46	9999	14.4	26.5	0	1	1	0	0
22	2376	0	369.48	0	1	1	4	0	0	1	36	0	66.2	181	21	0	64	4	1	46	9999	14.4	26.5	0	1	1	0	0
22	2377.5	1.5	0	13.79	0	0	4	0	0	2	36	0	66.2	181	21	0	64	4	1	46	9999	14.4	26.5	0	1	1	0	0
22	2378	2	0	7.75	0	0	4	0	0	2	36	0	66.2	181	21	0	64	4	1	46	9999	14.4	26.5	0	1	1	0	0
22	2380	4	0	1.19	0	0	4	0	0	2	36	0	66.2	181	21	0	64	4	1	46	9999	14.4	26.5	0	1	1	0	0
22	2388	0	369.48	0	1	1	4	12	186	1	36	0	66.2	181	21	0	64	4	1	46	9999	14.4	26.5	0	1	1	0	0
22	4631.95	11.95	0	1.47	0	0	4	0	0	2	36	0	68	181	21	0	48	3	0	46	9999	14.4	26.3	0	0	0	0	0
22	4632	0	369.48	0	1	1	5	0	0	1	36	0	68	181	21	0	48	3	0	46	9999	14.4	26.3	0	0	0	0	0
22	4633.5	1.5	0	1.52	0	0	5	0	0	2	36	0	68	181	21	0	48	3	0	46	9999	14.4	26.3	0	0	0	0	0
22	4634	2	0	1.19	0	0	5	0	0	2	36	0	68	181	21	0	48	3	0	46	9999	14.4	26.3	0	0	0	0	0
22	4636	4	0	7.71	0	0	5	0	0	2	36	0	68	181	21	0	48	3	0	46	9999	14.4	26.3	0	0	0	0	0
23	0	0	738.96	0	1	1	1	12	9	1	38	1	54	155	23	1	4	1	0	65	9999	3.3	34	0	0	0	0	0
23	119.95	11.95	0	3.64	0	0	1	0	0	2	38	1	54	155	23	1	23	2	0	65	9999	3.3	23.3	0	0	0	0	0
23	120	0	738.96	0	1	1	1	0	0	1	38	1	54	155	23	1	23	2	0	65	9999	3.3	23.3	0	0	0	0	0
23	121.5	1.5	0	12.26	0	0	1	0	0	2	38	1	54	155	23	1	23	2	0	65	9999	3.3	23.3	0	0	0	0	0
23	122	2	0	9.97	0	0	1	0	0	2	38	1	54	155	23	1	23	2	0	65	9999	3.3	23.3	0	0	0	0	0
23	124	4	0	4.27	0	0	1	0	0	2	38	1	54	155	23	1	23	2	0	65	9999	3.3	23.3	0	0	0	0	0
23	132	0	738.96	0	1	1	1	12	52	1	38	1	54	155	23	1	23	2	0	65	9999	3.3	23.3	0	0	0	0	0
23	767.95	11.95	0	2.39	0	0	1	0	0	2	38	1	56	155	23	1	36	3	1	65	9999	3.3	18.9	0	1	1	0	0
23	768	0	554.22	0	1	1	2	0	0	1	38	1	56	155	23	1	36	3	1	65	9999	3.3	18.9	0	1	1	0	0
23	769.5	1.5	0	7.86	0	0	2	0	0	2	38	1	56	155	23	1	36	3	1	65	9999	3.3	18.9	0	1	1	0	0
23	770	2	0	7.86	0	0	2	0	0	2	38	1	56	155	23	1	36	3	1	65	9999	3.3	18.9	0	1	1	0	0
23	772	4	0	3.24	0	0	2	0	0	2	38	1	56	155	23	1	36	3	1	65	9999	3.3	18.9	0	1	1	0	0
23	780	0	554.22	0	1	1	2	12	68	1	38	1	56	155	23	1	36	3	1	65	9999	3.3	18.9	0	1	1	0	0
23	1607.95	11.95	0	2.27	0	0	2	0	0	2	38	1	53	155	23	1	34	3	1	65	9999	3.3	35.9	0	1	1	0	0
23	1608	0	277.11	0	1	1	3	0	0	1	38	1	53	155	23	1	34	3	1	65	9999	3.3	35.9	0	1	1	0	0
23	1609.5	1.5	0	2.76	0	0	3	0	0	2	38	1	53	155	23	1	34	3	1	65	9999	3.3	35.9	0	1	1	0	0
23	1610	2	0	1.96	0	0	3	0	0	2	38	1	53	155	23	1	34	3	1	65	9999	3.3	35.9	0	1	1	0	0
23	1612	4	0	5.64	0	0	3	0	0	2	38	1	53	155	23	1	34	3	1	65	9999	3.3	35.9	0	1	1	0	0
23	1620	0	277.11	0	1	1	3	12	34	1	38	1	53	155	23	1	34	3	1	65	9999	3.3	35.9	0	1	1	0	0
23	2039.95	11.95	0	3.29	0	0	3	0	0	2	38	1	56.2	155	23	1	35	3	1	65	9999	3.3	27.4	0	1	1	0	0
23	2040	0	277.11	0	1	1	4	0	0	1	38	1	56.2	155	23	1	35	3	1	65	9999	3.3	27.4	0	1	1	0	0
23	2041.5	1.5	0	2.02	0	0	4	0	0	2	38	1	56.2	155	23	1	35	3	1	65	9999	3.3	27.4	0	1	1	0	0
23	2042	2	0	5	0	0	4	0	0	2	38	1	56.2	155	23	1	35	3	1	65	9999	3.3	27.4	0	1	1	0	0
23	2044	4	0	5.59	0	0	4	0	0	2	38	1	56.2	155	23	1	35	3	1	65	9999	3.3	27.4	0	1	1	0	0
23	2052	0	277.11	0	1	1	4	12	176	1	38	1	56.2	155	23	1	35	3	1	65	9999	3.3	27.4	0	1	1	0	0
23	4175.95	11.95	0	0.87	0	0	4	0	0	2	38	1	62.9	155	23	1	36	3	1	65	9999	3.3	30.2	0	1	1	0	0
23	4176	0	184.74	0	1	1	5	0	0	1	38	1	62.9	155	23	1	36	3	1	65	9999	3.3	30.2	0	1	1	0	0
23	4177.5	1.5	0	1.81	0	0	5	0	0	2	38	1	62.9	155	23	1	36	3	1	65	9999	3.3	30.2	0	1	1	0	0
23	4178	2	0	1.31	0	0	5	0	0	2	38	1	62.9	155	23	1	36	3	1	65	9999	3.3	30.2	0	1	1	0	0
23	4180	4	0	2.88	0	0	5	0	0	2	38	1	62.9	155	23	1	36	3	1	65	9999	3.3	30.2	0	1	1	0	0
24	0	0	738.96	0	1	1	1	12	9	1	51	0	83	170	28	0	7.26	1	0	54	6.5	101	9999	9999	0	0	0	0
24	143.95	11.95	0	1.12	0	0	1	0	0	2	51	0	84.3	170	28	0	40.16	3	1	54	6.5	101	9999	9999	1	0	1	0
24	144	0	738.96	0	1	1	1	0	0	1	51	0	84.3	170	28	0	40.16	3	1	54	6.5	101	9999	9999	1	0	1	0
24	144.5	0.5	0	2.68	0	0	1	0	0	2	51	0	84.3	170	28	0	40.16	3	1	54	6.5	101	9999	9999	1	0	1	0
24	145	1	0	2.38	0	0	1	0	0	2	51	0	84.3	170	28	0	40.16	3	1	54	6.5	101	9999	9999	1	0	1	0
24	145.5	1.5	0	2.26	0	0	1	0	0	2	51	0	84.3	170	28	0	40.16	3	1	54	6.5	101	9999	9999	1	0	1	0
24	146	2	0	8.35	0	0	1	0	0	2	51	0	84.3	170	28	0	40.16	3	1	54	6.5	101	9999	9999	1	0	1	0
24	147	3	0	6.69	0	0	1	0	0	2	51	0	84.3	170	28	0	40.16	3	1	54	6.5	101	9999	9999	1	0	1	0
24	148	4	0	3.77	0	0	1	0	0	2	51	0	84.3	170	28	0	40.16	3	1	54	6.5	101	9999	9999	1	0	1	0
24	150	6	0	2.45	0	0	1	0	0	2	51	0	84.3	170	28	0	40.16	3	1	54	6.5	101	9999	9999	1	0	1	0
24	152	8	0	2.25	0	0	1	0	0	2	51	0	84.3	170	28	0	40.16	3	1	54	6.5	101	9999	9999	1	0	1	0
24	155.95	11.95	0	2.52	0	0	1	0	0	2	51	0	84.3	170	28	0	40.16	3	1	54	6.5	101	9999	9999	1	0	1	0
24	156	0	738.96	0	1	1	1	12	52	1	51	0	84.3	170	28	0	40.16	3	1	54	6.5	101	9999	9999	1	0	1	0
24	791.95	11.95	0	4.64	0	0	1	0	0	2	51	0	78.2	170	28	0	50.29	3	1	54	6.5	101	20.7	9999	1	0	1	1
24	792	0	738.96	0	1	1	2	0	0	1	51	0	78.2	170	28	0	50.29	3	1	54	6.5	101	20.7	9999	1	0	1	1
24	793.5	1.5	0	10.94	0	0	2	0	0	2	51	0	78.2	170	28	0	50.29	3	1	54	6.5	101	20.7	9999	1	0	1	1
24	794	2	0	6.72	0	0	2	0	0	2	51	0	78.2	170	28	0	50.29	3	1	54	6.5	101	20.7	9999	1	0	1	1
24	796	4	0	1.63	0	0	2	0	0	2	51	0	78.2	170	28	0	50.29	3	1	54	6.5	101	20.7	9999	1	0	1	1
24	804	0	738.96	0	1	1	2	12	54	1	51	0	78.2	170	28	0	50.29	3	1	54	6.5	101	20.7	9999	1	0	1	1
24	1463.95	11.95	0	3.57	0	0	2	0	0	2	51	0	78	170	28	0	34.48	3	1	54	6.5	101	9999	9999	1	0	1	1
24	1464	0	738.96	0	1	1	3	0	0	1	51	0	78	170	28	0	34.48	3	1	54	6.5	101	9999	9999	1	0	1	1
24	1465.5	1.5	0	8.58	0	0	3	0	0	2	51	0	78	170	28	0	34.48	3	1	54	6.5	101	9999	9999	1	0	1	1
24	1466	2	0	7.63	0	0	3	0	0	2	51	0	78	170	28	0	34.48	3	1	54	6.5	101	9999	9999	1	0	1	1
24	1468	4	0	5.8	0	0	3	0	0	2	51	0	78	170	28	0	34.48	3	1	54	6.5	101	9999	9999	1	0	1	1
25	0	0	738.96	0	1	1	1	12	11	1	53	0	81	170	30	1	7.07	1	0	49	3	2	9999	9999	0	0	0	0
25	143.95	11.95	0	2.74	0	0	1	0	0	2	53	0	85	170	30	1	7.89	1	0	49	3	2	9999	9999	0	0	0	0
25	144	0	738.96	0	1	1	1	0	0	1	53	0	85	170	30	1	7.89	1	0	49	3	2	9999	9999	0	0	0	0
25	144.5	0.5	0	4.9	0	0	1	0	0	2	53	0	85	170	30	1	7.89	1	0	49	3	2	9999	9999	0	0	0	0
25	145	1	0	6.07	0	0	1	0	0	2	53	0	85	170	30	1	7.89	1	0	49	3	2	9999	9999	0	0	0	0
25	145.5	1.5	0	5.4	0	0	1	0	0	2	53	0	85	170	30	1	7.89	1	0	49	3	2	9999	9999	0	0	0	0
25	146	2	0	11.73	0	0	1	0	0	2	53	0	85	170	30	1	7.89	1	0	49	3	2	9999	9999	0	0	0	0
25	147	3	0	13.01	0	0	1	0	0	2	53	0	85	170	30	1	7.89	1	0	49	3	2	9999	9999	0	0	0	0
25	148	4	0	3.94	0	0	1	0	0	2	53	0	85	170	30	1	7.89	1	0	49	3	2	9999	9999	0	0	0	0
25	150	6	0	2.58	0	0	1	0	0	2	53	0	85	170	30	1	7.89	1	0	49	3	2	9999	9999	0	0	0	0
25	152	8	0	3.77	0	0	1	0	0	2	53	0	85	170	30	1	7.89	1	0	49	3	2	9999	9999	0	0	0	0
25	155.95	11.95	0	4.8	0	0	1	0	0	2	53	0	85	170	30	1	7.89	1	0	49	3	2	9999	9999	0	0	0	0
25	156	0	738.96	0	1	1	1	12	56	1	53	0	85	170	30	1	7.89	1	0	49	3	2	9999	9999	0	0	0	0
25	839.95	11.95	0	2.71	0	0	1	0	0	2	53	0	85	170	30	1	95.04	5	0	49	3	2	8.1	9999	0	0	0	1
25	840	0	554.22	0	1	1	2	0	0	1	53	0	85	170	30	1	95.04	5	0	49	3	2	8.1	9999	0	0	0	1
25	841.5	1.5	0	6.17	0	0	2	0	0	2	53	0	85	170	30	1	95.04	5	0	49	3	2	8.1	9999	0	0	0	1
25	842	2	0	6.61	0	0	2	0	0	2	53	0	85	170	30	1	95.04	5	0	49	3	2	8.1	9999	0	0	0	1
25	844	4	0	3.26	0	0	2	0	0	2	53	0	85	170	30	1	95.04	5	0	49	3	2	8.1	9999	0	0	0	1
25	852	0	554.22	0	1	1	2	12	58	1	53	0	85	170	30	1	95.04	5	0	49	3	2	8.1	9999	0	0	0	1
25	1559.95	11.95	0	3.01	0	0	2	0	0	2	53	0	87	170	30	1	85.22	4	0	49	3	2	13.6	9999	0	0	0	1
25	1560	0	369.48	0	1	1	3	0	0	1	53	0	87	170	30	1	85.22	4	0	49	3	2	13.6	9999	0	0	0	1
25	1561.5	1.5	0	5.33	0	0	3	0	0	2	53	0	87	170	30	1	85.22	4	0	49	3	2	13.6	9999	0	0	0	1
25	1562	2	0	6.67	0	0	3	0	0	2	53	0	87	170	30	1	85.22	4	0	49	3	2	13.6	9999	0	0	0	1
25	1564	4	0	3.01	0	0	3	0	0	2	53	0	87	170	30	1	85.22	4	0	49	3	2	13.6	9999	0	0	0	1
25	1572	0	369.48	0	1	1	3	12	54	1	53	0	87	170	30	1	85.22	4	0	49	3	2	13.6	9999	0	0	0	1
25	2231.95	11.95	0	3.26	0	0	3	0	0	2	53	0	90	170	30	1	87.81	4	0	49	3	2	19	9999	0	0	0	1
25	2232	0	369.48	0	1	1	4	0	0	1	53	0	90	170	30	1	87.81	4	0	49	3	2	19	9999	0	0	0	1
25	2233.5	1.5	0	5.46	0	0	4	0	0	2	53	0	90	170	30	1	87.81	4	0	49	3	2	19	9999	0	0	0	1
25	2234	2	0	6.82	0	0	4	0	0	2	53	0	90	170	30	1	87.81	4	0	49	3	2	19	9999	0	0	0	1
25	2236	4	0	5.37	0	0	4	0	0	2	53	0	90	170	30	1	87.81	4	0	49	3	2	19	9999	0	0	0	1
25	2244	0	369.48	0	1	1	4	12	186	1	53	0	90	170	30	1	87.81	4	0	49	3	2	19	9999	0	0	0	1
25	4487.95	11.95	0	1.62	0	0	4	0	0	2	53	0	95	170	30	1	95.92	5	1	49	3	2	7.1	9999	0	0	0	1
25	4488	0	277.11	0	1	1	5	0	0	1	53	0	95	170	30	1	95.92	5	1	49	3	2	7.1	9999	0	0	0	1
25	4489.5	1.5	0	1.26	0	0	5	0	0	2	53	0	95	170	30	1	95.92	5	1	49	3	2	7.1	9999	0	0	0	1
25	4490	2	0	1.28	0	0	5	0	0	2	53	0	95	170	30	1	95.92	5	1	49	3	2	7.1	9999	0	0	0	1
25	4492	4	0	1.32	0	0	5	0	0	2	53	0	95	170	30	1	95.92	5	1	49	3	2	7.1	9999	0	0	0	1
26	0	0	369.48	0	1	1	1	12	9	1	52	0	107	163	41	1	9.37	1	0	48	3.1	0	9999	9999	0	0	0	0
26	119.95	11.95	0	0.75	0	0	1	0	0	2	52	0	109.6	163	41	1	34.66	3	0	48	3.1	0	9999	9999	0	0	0	0
26	120	0	369.48	0	1	1	1	0	0	1	52	0	109.6	163	41	1	34.66	3	0	48	3.1	0	9999	9999	0	0	0	0
26	120.5	0.5	0	1.94	0	0	1	0	0	2	52	0	109.6	163	41	1	34.66	3	0	48	3.1	0	9999	9999	0	0	0	0
26	121	1	0	6.17	0	0	1	0	0	2	52	0	109.6	163	41	1	34.66	3	0	48	3.1	0	9999	9999	0	0	0	0
26	121.5	1.5	0	3.75	0	0	1	0	0	2	52	0	109.6	163	41	1	34.66	3	0	48	3.1	0	9999	9999	0	0	0	0
26	122	2	0	1.98	0	0	1	0	0	2	52	0	109.6	163	41	1	34.66	3	0	48	3.1	0	9999	9999	0	0	0	0
26	123	3	0	1.88	0	0	1	0	0	2	52	0	109.6	163	41	1	34.66	3	0	48	3.1	0	9999	9999	0	0	0	0
26	124	4	0	1.22	0	0	1	0	0	2	52	0	109.6	163	41	1	34.66	3	0	48	3.1	0	9999	9999	0	0	0	0
26	126	6	0	1.03	0	0	1	0	0	2	52	0	109.6	163	41	1	34.66	3	0	48	3.1	0	9999	9999	0	0	0	0
26	128	8	0	2.68	0	0	1	0	0	2	52	0	109.6	163	41	1	34.66	3	0	48	3.1	0	9999	9999	0	0	0	0
26	131.95	11.95	0	0.76	0	0	1	0	0	2	52	0	109.6	163	41	1	34.66	3	0	48	3.1	0	9999	9999	0	0	0	0
26	132	0	369.48	0	1	1	1	12	40	1	52	0	109.6	163	41	1	34.66	3	0	48	3.1	0	9999	9999	0	0	0	0
26	623.95	11.95	0	7.92	0	0	1	0	0	2	52	0	102.8	163	41	1	73.18	4	0	48	3.1	0	19.6	9999	0	0	0	1
26	624	0	738.96	0	1	1	2	0	0	1	52	0	102.8	163	41	1	73.18	4	0	48	3.1	0	19.6	9999	0	0	0	1
26	625.5	1.5	0	4.49	0	0	2	0	0	2	52	0	102.8	163	41	1	73.18	4	0	48	3.1	0	19.6	9999	0	0	0	1
26	626	2	0	4.54	0	0	2	0	0	2	52	0	102.8	163	41	1	73.18	4	0	48	3.1	0	19.6	9999	0	0	0	1
26	628	4	0	2.32	0	0	2	0	0	2	52	0	102.8	163	41	1	73.18	4	0	48	3.1	0	19.6	9999	0	0	0	1
26	636	0	738.96	0	1	1	2	12	40	1	52	0	102.8	163	41	1	73.18	4	0	48	3.1	0	19.6	9999	0	0	0	1
26	1127.95	11.95	0	2.83	0	0	2	0	0	2	52	0	103	163	41	1	66.61	4	1	48	3.1	0	19.7	9999	0	0	0	1
26	1128	0	738.96	0	1	1	3	0	0	1	52	0	103	163	41	1	66.61	4	1	48	3.1	0	19.7	9999	0	0	0	1
26	1129.5	1.5	0	6.56	0	0	3	0	0	2	52	0	103	163	41	1	66.61	4	1	48	3.1	0	19.7	9999	0	0	0	1
26	1130	2	0	5.18	0	0	3	0	0	2	52	0	103	163	41	1	66.61	4	1	48	3.1	0	19.7	9999	0	0	0	1
26	1132	4	0	4.01	0	0	3	0	0	2	52	0	103	163	41	1	66.61	4	1	48	3.1	0	19.7	9999	0	0	0	1
26	1140	0	738.96	0	1	1	3	12	96	1	52	0	103	163	41	1	66.61	4	1	48	3.1	0	19.7	9999	0	0	0	1
26	2303.95	11.95	0	2.02	0	0	3	0	0	2	52	0	109	163	41	1	77.14	4	0	48	3.1	0	29.4	9999	0	0	0	1
26	2304	0	738.96	0	1	1	4	0	0	1	52	0	109	163	41	1	77.14	4	0	48	3.1	0	29.4	9999	0	0	0	1
26	2305.5	1.5	0	12.02	0	0	4	0	0	2	52	0	109	163	41	1	77.14	4	0	48	3.1	0	29.4	9999	0	0	0	1
26	2306	2	0	10.37	0	0	4	0	0	2	52	0	109	163	41	1	77.14	4	0	48	3.1	0	29.4	9999	0	0	0	1
26	2308	4	0	3.45	0	0	4	0	0	2	52	0	109	163	41	1	77.14	4	0	48	3.1	0	29.4	9999	0	0	0	1
26	2316	0	738.96	0	1	1	4	12	184	1	52	0	109	163	41	1	77.14	4	0	48	3.1	0	29.4	9999	0	0	0	1
26	4535.95	11.95	0	1.59	0	0	4	0	0	2	52	0	116	163	41	1	68.9	4	1	48	3.1	0	28	9999	1	0	1	1
26	4536	0	738.96	0	1	1	5	0	0	1	52	0	116	163	41	1	68.9	4	1	48	3.1	0	28	9999	1	0	1	1
26	4537.5	1.5	0	11.92	0	0	5	0	0	2	52	0	116	163	41	1	68.9	4	1	48	3.1	0	28	9999	1	0	1	1
26	4538	2	0	9.42	0	0	5	0	0	2	52	0	116	163	41	1	68.9	4	1	48	3.1	0	28	9999	1	0	1	1
26	4540	4	0	3	0	0	5	0	0	2	52	0	116	163	41	1	68.9	4	1	48	3.1	0	28	9999	1	0	1	1
27	0	0	738.96	0	1	1	1	12	9	1	54	0	60.8	169	22	0	5.85	1	0	53	11.5	86	9999	9999	0	0	0	0
27	119.95	11.95	0	0.56	0	0	1	0	0	2	54	0	60	169	22	0	7.5	1	0	53	11.5	86	9999	9999	0	0	0	0
27	120	0	738.96	0	1	1	1	0	0	1	54	0	60	169	22	0	7.5	1	0	53	11.5	86	9999	9999	0	0	0	0
27	120.5	0.5	0	1.55	0	0	1	0	0	2	54	0	60	169	22	0	7.5	1	0	53	11.5	86	9999	9999	0	0	0	0
27	121	1	0	3.24	0	0	1	0	0	2	54	0	60	169	22	0	7.5	1	0	53	11.5	86	9999	9999	0	0	0	0
27	121.5	1.5	0	5.16	0	0	1	0	0	2	54	0	60	169	22	0	7.5	1	0	53	11.5	86	9999	9999	0	0	0	0
27	122	2	0	3.52	0	0	1	0	0	2	54	0	60	169	22	0	7.5	1	0	53	11.5	86	9999	9999	0	0	0	0
27	123	3	0	2.08	0	0	1	0	0	2	54	0	60	169	22	0	7.5	1	0	53	11.5	86	9999	9999	0	0	0	0
27	124	4	0	1.77	0	0	1	0	0	2	54	0	60	169	22	0	7.5	1	0	53	11.5	86	9999	9999	0	0	0	0
27	126	6	0	1.09	0	0	1	0	0	2	54	0	60	169	22	0	7.5	1	0	53	11.5	86	9999	9999	0	0	0	0
27	128	8	0	0.67	0	0	1	0	0	2	54	0	60	169	22	0	7.5	1	0	53	11.5	86	9999	9999	0	0	0	0
27	131.95	11.95	0	3.73	0	0	1	0	0	2	54	0	60	169	22	0	7.5	1	0	53	11.5	86	9999	9999	0	0	0	0
27	132	0	738.96	0	1	1	1	12	72	1	54	0	60	169	22	0	7.5	1	0	53	11.5	86	9999	9999	0	0	0	0
27	1007.95	11.95	0	2.66	0	0	1	0	0	2	54	0	60	169	22	0	57.55	3	0	53	11.5	86	9999	9999	0	0	0	0
27	1008	0	738.96	0	1	1	2	0	0	1	54	0	60	169	22	0	57.55	3	0	53	11.5	86	9999	9999	0	0	0	0
27	1009.5	1.5	0	14.25	0	0	2	0	0	2	54	0	60	169	22	0	57.55	3	0	53	11.5	86	9999	9999	0	0	0	0
27	1010	2	0	8.57	0	0	2	0	0	2	54	0	60	169	22	0	57.55	3	0	53	11.5	86	9999	9999	0	0	0	0
27	1012	4	0	6.04	0	0	2	0	0	2	54	0	60	169	22	0	57.55	3	0	53	11.5	86	9999	9999	0	0	0	0
27	1020	0	738.96	0	1	1	2	12	50	1	54	0	60	169	22	0	57.55	3	0	53	11.5	86	9999	9999	0	0	0	0
27	1631.95	11.95	0	3.33	0	0	2	0	0	2	54	0	58.8	169	22	0	44.86	3	0	53	11.5	86	24.6	9999	0	0	0	0
27	1632	0	738.96	0	1	1	3	0	0	1	54	0	58.8	169	22	0	44.86	3	0	53	11.5	86	24.6	9999	0	0	0	0
27	1633.5	1.5	0	3.59	0	0	3	0	0	2	54	0	58.8	169	22	0	44.86	3	0	53	11.5	86	24.6	9999	0	0	0	0
27	1634	2	0	14.23	0	0	3	0	0	2	54	0	58.8	169	22	0	44.86	3	0	53	11.5	86	24.6	9999	0	0	0	0
27	1636	4	0	9.27	0	0	3	0	0	2	54	0	58.8	169	22	0	44.86	3	0	53	11.5	86	24.6	9999	0	0	0	0
27	1644	0	738.96	0	1	1	3	12	54	1	54	0	58.8	169	22	0	44.86	3	0	53	11.5	86	24.6	9999	0	0	0	0
27	2303.95	11.95	0	3.07	0	0	3	0	0	2	54	0	63.7	169	22	0	48	3	0	53	11.5	86	29.1	9999	0	0	0	0
27	2304	0	738.96	0	1	1	4	0	0	1	54	0	63.7	169	22	0	48	3	0	53	11.5	86	29.1	9999	0	0	0	0
27	2305.5	1.5	0	5.02	0	0	4	0	0	2	54	0	63.7	169	22	0	48	3	0	53	11.5	86	29.1	9999	0	0	0	0
27	2306	2	0	18.95	0	0	4	0	0	2	54	0	63.7	169	22	0	48	3	0	53	11.5	86	29.1	9999	0	0	0	0
27	2308	4	0	11.85	0	0	4	0	0	2	54	0	63.7	169	22	0	48	3	0	53	11.5	86	29.1	9999	0	0	0	0
27	2316	0	738.96	0	1	1	4	12	150	1	54	0	63.7	169	22	0	48	3	0	53	11.5	86	29.1	9999	0	0	0	0
27	4127.95	11.95	0	2.19	0	0	4	0	0	2	54	0	58.3	169	22	0	65.79	4	0	53	11.5	86	22.1	9999	0	0	0	0
27	4128	0	738.96	0	1	1	5	0	0	1	54	0	58.3	169	22	0	65.79	4	0	53	11.5	86	22.1	9999	0	0	0	0
27	4129.5	1.5	0	14.24	0	0	5	0	0	2	54	0	58.3	169	22	0	65.79	4	0	53	11.5	86	22.1	9999	0	0	0	0
27	4130	2	0	9.37	0	0	5	0	0	2	54	0	58.3	169	22	0	65.79	4	0	53	11.5	86	22.1	9999	0	0	0	0
27	4132	4	0	8.2	0	0	5	0	0	2	54	0	58.3	169	22	0	65.79	4	0	53	11.5	86	22.1	9999	0	0	0	0
28	0	0	738.96	0	1	1	1	12	9	1	46	1	71.5	171	24	1	4.16	1	0	47	3.1	1.5	9999	0	0	0	0	0
28	119.95	11.95	0	6.83	0	0	1	0	0	2	46	1	74	171	24	1	25.41	2	0	47	3.1	1.5	9999	0	0	0	0	0
28	120	0	738.96	0	1	1	1	0	0	1	46	1	74	171	24	1	25.41	2	0	47	3.1	1.5	9999	0	0	0	0	0
28	120.5	0.5	0	5.99	0	0	1	0	0	2	46	1	74	171	24	1	25.41	2	0	47	3.1	1.5	9999	0	0	0	0	0
28	121	1	0	12.4	0	0	1	0	0	2	46	1	74	171	24	1	25.41	2	0	47	3.1	1.5	9999	0	0	0	0	0
28	121.5	1.5	0	11.78	0	0	1	0	0	2	46	1	74	171	24	1	25.41	2	0	47	3.1	1.5	9999	0	0	0	0	0
28	122	2	0	10.33	0	0	1	0	0	2	46	1	74	171	24	1	25.41	2	0	47	3.1	1.5	9999	0	0	0	0	0
28	123	3	0	9.55	0	0	1	0	0	2	46	1	74	171	24	1	25.41	2	0	47	3.1	1.5	9999	0	0	0	0	0
28	124	4	0	5.48	0	0	1	0	0	2	46	1	74	171	24	1	25.41	2	0	47	3.1	1.5	9999	0	0	0	0	0
28	126	6	0	1.57	0	0	1	0	0	2	46	1	74	171	24	1	25.41	2	0	47	3.1	1.5	9999	0	0	0	0	0
28	128	8	0	3.35	0	0	1	0	0	2	46	1	74	171	24	1	25.41	2	0	47	3.1	1.5	9999	0	0	0	0	0
28	131.95	11.95	0	7.73	0	0	1	0	0	2	46	1	74	171	24	1	25.41	2	0	47	3.1	1.5	9999	0	0	0	0	0
28	132	0	738.96	0	1	1	1	12	56	1	46	1	74	171	24	1	25.41	2	0	47	3.1	1.5	9999	0	0	0	0	0
28	815.95	11.95	0	8.44	0	0	1	0	0	2	46	1	68.4	171	24	1	49.96	3	0	47	3.1	1.5	17.1	0	0	0	0	0
28	816	0	738.96	0	1	1	2	0	0	1	46	1	68.4	171	24	1	49.96	3	0	47	3.1	1.5	17.1	0	0	0	0	0
28	817.5	1.5	0	7.61	0	0	2	0	0	2	46	1	68.4	171	24	1	49.96	3	0	47	3.1	1.5	17.1	0	0	0	0	0
28	818	2	0	13.33	0	0	2	0	0	2	46	1	68.4	171	24	1	49.96	3	0	47	3.1	1.5	17.1	0	0	0	0	0
28	820	4	0	12.89	0	0	2	0	0	2	46	1	68.4	171	24	1	49.96	3	0	47	3.1	1.5	17.1	0	0	0	0	0
28	828	0	738.96	0	1	1	2	12	54	1	46	1	68.4	171	24	1	49.96	3	0	47	3.1	1.5	17.1	0	0	0	0	0
28	1487.95	11.95	0	7.51	0	0	2	0	0	2	46	1	67.9	171	24	1	64.94	4	1	47	3.1	1.5	30.2	0	0	0	0	0
28	1488	0	738.96	0	1	1	3	0	0	1	46	1	67.9	171	24	1	64.94	4	1	47	3.1	1.5	30.2	0	0	0	0	0
28	1489.5	1.5	0	4.48	0	0	3	0	0	2	46	1	67.9	171	24	1	64.94	4	1	47	3.1	1.5	30.2	0	0	0	0	0
28	1490	2	0	13.59	0	0	3	0	0	2	46	1	67.9	171	24	1	64.94	4	1	47	3.1	1.5	30.2	0	0	0	0	0
28	1492	4	0	9.45	0	0	3	0	0	2	46	1	67.9	171	24	1	64.94	4	1	47	3.1	1.5	30.2	0	0	0	0	0
28	1500	0	738.96	0	1	1	3	12	70	1	46	1	67.9	171	24	1	64.94	4	1	47	3.1	1.5	30.2	0	0	0	0	0
28	2351.95	11.95	0	4.53	0	0	3	0	0	2	46	1	67	171	24	1	62.44	4	0	47	3.1	1.5	9999	0	0	0	0	0
28	2352	0	554.22	0	1	1	4	0	0	1	46	1	67	171	24	1	62.44	4	0	47	3.1	1.5	9999	0	0	0	0	0
28	2353.5	1.5	0	2.96	0	0	4	0	0	2	46	1	67	171	24	1	62.44	4	0	47	3.1	1.5	9999	0	0	0	0	0
28	2354	2	0	6.73	0	0	4	0	0	2	46	1	67	171	24	1	62.44	4	0	47	3.1	1.5	9999	0	0	0	0	0
28	2356	4	0	8.03	0	0	4	0	0	2	46	1	67	171	24	1	62.44	4	0	47	3.1	1.5	9999	0	0	0	0	0
28	2364	0	554.22	0	1	1	4	12	164	1	46	1	67	171	24	1	62.44	4	0	47	3.1	1.5	9999	0	0	0	0	0
28	4343.95	11.95	0	5.07	0	0	4	0	0	2	46	1	66.2	171	24	1	63.9	4	0	47	3.1	1.5	9999	0	0	0	0	0
28	4344	0	554.22	0	1	1	5	0	0	1	46	1	66.2	171	24	1	63.9	4	0	47	3.1	1.5	9999	0	0	0	0	0
28	4345.5	1.5	0	6.62	0	0	5	0	0	2	46	1	66.2	171	24	1	63.9	4	0	47	3.1	1.5	9999	0	0	0	0	0
28	4346	2	0	8.36	0	0	5	0	0	2	46	1	66.2	171	24	1	63.9	4	0	47	3.1	1.5	9999	0	0	0	0	0
28	4348	4	0	7.96	0	0	5	0	0	2	46	1	66.2	171	24	1	63.9	4	0	47	3.1	1.5	9999	0	0	0	0	0
29	0	0	738.96	0	1	1	1	12	7	1	54	0	94.5	176	30	0	6.56	1	0	59	15.6	82	9999	0	0	0	0	0
29	95.95	11.95	0	0.58	0	0	1	0	0	2	54	0	99.3	176	30	0	4.15	1	0	59	15.6	82	9999	0	0	0	0	0
29	96	0	738.96	0	1	1	1	0	0	1	54	0	99.3	176	30	0	4.15	1	0	59	15.6	82	9999	0	0	0	0	0
29	96.5	0.5	0	1.25	0	0	1	0	0	2	54	0	99.3	176	30	0	4.15	1	0	59	15.6	82	9999	0	0	0	0	0
29	97	1	0	2.51	0	0	1	0	0	2	54	0	99.3	176	30	0	4.15	1	0	59	15.6	82	9999	0	0	0	0	0
29	97.5	1.5	0	2.26	0	0	1	0	0	2	54	0	99.3	176	30	0	4.15	1	0	59	15.6	82	9999	0	0	0	0	0
29	98	2	0	1.94	0	0	1	0	0	2	54	0	99.3	176	30	0	4.15	1	0	59	15.6	82	9999	0	0	0	0	0
29	99	3	0	3.3	0	0	1	0	0	2	54	0	99.3	176	30	0	4.15	1	0	59	15.6	82	9999	0	0	0	0	0
29	100	4	0	1.13	0	0	1	0	0	2	54	0	99.3	176	30	0	4.15	1	0	59	15.6	82	9999	0	0	0	0	0
29	102	6	0	0.5	0	0	1	0	0	2	54	0	99.3	176	30	0	4.15	1	0	59	15.6	82	9999	0	0	0	0	0
29	104	8	0	0.86	0	0	1	0	0	2	54	0	99.3	176	30	0	4.15	1	0	59	15.6	82	9999	0	0	0	0	0
29	108	0	738.96	0	1	1	1	12	52	1	54	0	99.3	176	30	0	4.15	1	0	59	15.6	82	9999	0	0	0	0	0
29	743.95	11.95	0	2.48	0	0	1	0	0	2	54	0	100	176	30	0	9.28	1	0	59	15.6	82	9999	0	0	0	0	0
29	744	0	738.96	0	1	1	2	0	0	1	54	0	100	176	30	0	9.28	1	0	59	15.6	82	9999	0	0	0	0	0
29	745.5	1.5	0	5.3	0	0	2	0	0	2	54	0	100	176	30	0	9.28	1	0	59	15.6	82	9999	0	0	0	0	0
29	746	2	0	4.08	0	0	2	0	0	2	54	0	100	176	30	0	9.28	1	0	59	15.6	82	9999	0	0	0	0	0
29	748	4	0	3.62	0	0	2	0	0	2	54	0	100	176	30	0	9.28	1	0	59	15.6	82	9999	0	0	0	0	0
29	756	0	738.96	0	1	1	2	12	56	1	54	0	100	176	30	0	9.28	1	0	59	15.6	82	9999	0	0	0	0	0
29	1439.95	11.95	0	1.47	0	0	2	0	0	2	54	0	86.5	176	30	0	12.86	1	1	59	15.6	82	9999	0	0	0	0	0
29	1440	0	738.96	0	1	1	3	0	0	1	54	0	86.5	176	30	0	12.86	1	1	59	15.6	82	9999	0	0	0	0	0
29	1441.5	1.5	0	3.37	0	0	3	0	0	2	54	0	86.5	176	30	0	12.86	1	1	59	15.6	82	9999	0	0	0	0	0
29	1442	2	0	4.34	0	0	3	0	0	2	54	0	86.5	176	30	0	12.86	1	1	59	15.6	82	9999	0	0	0	0	0
29	1444	4	0	3.44	0	0	3	0	0	2	54	0	86.5	176	30	0	12.86	1	1	59	15.6	82	9999	0	0	0	0	0
30	0	0	738.96	0	1	1	1	12	9	1	55	0	63	168	22	1	7.59	1	0	50	2.1	4	9999	0	0	0	0	0
30	119.95	11.95	0	1.46	0	0	1	0	0	2	55	0	63	168	22	1	38.38	3	0	50	2.1	4	9999	0	0	0	0	0
30	120	0	738.96	0	1	1	1	0	0	1	55	0	63	168	22	1	38.38	3	0	50	2.1	4	9999	0	0	0	0	0
30	120.5	0.5	0	12.18	0	0	1	0	0	2	55	0	63	168	22	1	38.38	3	0	50	2.1	4	9999	0	0	0	0	0
30	121	1	0	6.64	0	0	1	0	0	2	55	0	63	168	22	1	38.38	3	0	50	2.1	4	9999	0	0	0	0	0
30	121.5	1.5	0	4.01	0	0	1	0	0	2	55	0	63	168	22	1	38.38	3	0	50	2.1	4	9999	0	0	0	0	0
30	122	2	0	3.86	0	0	1	0	0	2	55	0	63	168	22	1	38.38	3	0	50	2.1	4	9999	0	0	0	0	0
30	123	3	0	2.91	0	0	1	0	0	2	55	0	63	168	22	1	38.38	3	0	50	2.1	4	9999	0	0	0	0	0
30	124	4	0	2.4	0	0	1	0	0	2	55	0	63	168	22	1	38.38	3	0	50	2.1	4	9999	0	0	0	0	0
30	126	6	0	1.71	0	0	1	0	0	2	55	0	63	168	22	1	38.38	3	0	50	2.1	4	9999	0	0	0	0	0
30	128	8	0	1.03	0	0	1	0	0	2	55	0	63	168	22	1	38.38	3	0	50	2.1	4	9999	0	0	0	0	0
30	131.95	11.95	0	1.25	0	0	1	0	0	2	55	0	63	168	22	1	38.38	3	0	50	2.1	4	9999	0	0	0	0	0
30	132	0	738.96	0	1	1	1	12	54	1	55	0	63	168	22	1	38.38	3	0	50	2.1	4	9999	0	0	0	0	0
30	791.95	11.95	0	2.6	0	0	1	0	0	2	55	0	62.5	168	22	1	59.85	3	0	50	2.1	4	14.8	0	0	0	0	0
30	792	0	738.96	0	1	1	2	0	0	1	55	0	62.5	168	22	1	59.85	3	0	50	2.1	4	14.8	0	0	0	0	0
30	793.5	1.5	0	23.89	0	0	2	0	0	2	55	0	62.5	168	22	1	59.85	3	0	50	2.1	4	14.8	0	0	0	0	0
30	794	2	0	19.71	0	0	2	0	0	2	55	0	62.5	168	22	1	59.85	3	0	50	2.1	4	14.8	0	0	0	0	0
30	796	4	0	3.5	0	0	2	0	0	2	55	0	62.5	168	22	1	59.85	3	0	50	2.1	4	14.8	0	0	0	0	0
30	804	0	738.96	0	1	1	2	12	58	1	55	0	62.5	168	22	1	59.85	3	0	50	2.1	4	14.8	0	0	0	0	0
30	1511.95	11.95	0	5.48	0	0	2	0	0	2	55	0	63	168	22	1	57.82	3	0	50	2.1	4	18.4	0	0	0	0	0
30	1512	0	738.96	0	1	1	3	0	0	1	55	0	63	168	22	1	57.82	3	0	50	2.1	4	18.4	0	0	0	0	0
30	1513.5	1.5	0	6.24	0	0	3	0	0	2	55	0	63	168	22	1	57.82	3	0	50	2.1	4	18.4	0	0	0	0	0
30	1514	2	0	5.06	0	0	3	0	0	2	55	0	63	168	22	1	57.82	3	0	50	2.1	4	18.4	0	0	0	0	0
30	1516	4	0	6.02	0	0	3	0	0	2	55	0	63	168	22	1	57.82	3	0	50	2.1	4	18.4	0	0	0	0	0
30	1524	0	738.96	0	1	1	3	12	64	1	55	0	63	168	22	1	57.82	3	0	50	2.1	4	18.4	0	0	0	0	0
30	2303.95	11.95	0	2.93	0	0	3	0	0	2	55	0	63	168	22	1	55.92	3	0	50	2.1	4	10.7	0	0	0	0	0
30	2304	0	738.96	0	1	1	4	0	0	1	55	0	63	168	22	1	55.92	3	0	50	2.1	4	10.7	0	0	0	0	0
30	2305.5	1.5	0	3.05	0	0	4	0	0	2	55	0	63	168	22	1	55.92	3	0	50	2.1	4	10.7	0	0	0	0	0
30	2306	2	0	3.83	0	0	4	0	0	2	55	0	63	168	22	1	55.92	3	0	50	2.1	4	10.7	0	0	0	0	0
30	2308	4	0	2.69	0	0	4	0	0	2	55	0	63	168	22	1	55.92	3	0	50	2.1	4	10.7	0	0	0	0	0
30	2316	0	738.96	0	1	1	4	12	172	1	55	0	63	168	22	1	55.92	3	0	50	2.1	4	10.7	0	0	0	0	0
30	4391.95	11.95	0	2.82	0	0	4	0	0	2	55	0	62.5	168	22	1	64.33	4	0	50	2.1	4	12.5	0	0	0	0	0
30	4392	0	738.96	0	1	1	5	0	0	1	55	0	62.5	168	22	1	64.33	4	0	50	2.1	4	12.5	0	0	0	0	0
30	4393.5	1.5	0	7.33	0	0	5	0	0	2	55	0	62.5	168	22	1	64.33	4	0	50	2.1	4	12.5	0	0	0	0	0
30	4394	2	0	9.95	0	0	5	0	0	2	55	0	62.5	168	22	1	64.33	4	0	50	2.1	4	12.5	0	0	0	0	0
30	4396	4	0	4.94	0	0	5	0	0	2	55	0	62.5	168	22	1	64.33	4	0	50	2.1	4	12.5	0	0	0	0	0
31	0	0	738.96	0	1	1	1	12	7	1	53	1	63	167	23	0	4.71	1	0	62	6.5	80.5	9999	0	0	0	0	0
31	95.95	11.95	0	1.77	0	0	1	0	0	2	53	1	63	167	23	0	5.7	1	0	62	6.5	80.5	9999	0	0	0	0	0
31	96	0	738.96	0	1	1	1	0	0	1	53	1	63	167	23	0	5.7	1	0	62	6.5	80.5	9999	0	0	0	0	0
31	96.5	0.5	0	4.09	0	0	1	0	0	2	53	1	63	167	23	0	5.7	1	0	62	6.5	80.5	9999	0	0	0	0	0
31	97	1	0	5.67	0	0	1	0	0	2	53	1	63	167	23	0	5.7	1	0	62	6.5	80.5	9999	0	0	0	0	0
31	97.5	1.5	0	3.63	0	0	1	0	0	2	53	1	63	167	23	0	5.7	1	0	62	6.5	80.5	9999	0	0	0	0	0
31	98	2	0	2.7	0	0	1	0	0	2	53	1	63	167	23	0	5.7	1	0	62	6.5	80.5	9999	0	0	0	0	0
31	99	3	0	1.43	0	0	1	0	0	2	53	1	63	167	23	0	5.7	1	0	62	6.5	80.5	9999	0	0	0	0	0
31	100	4	0	1.18	0	0	1	0	0	2	53	1	63	167	23	0	5.7	1	0	62	6.5	80.5	9999	0	0	0	0	0
31	102	6	0	1.11	0	0	1	0	0	2	53	1	63	167	23	0	5.7	1	0	62	6.5	80.5	9999	0	0	0	0	0
31	104	8	0	1.35	0	0	1	0	0	2	53	1	63	167	23	0	5.7	1	0	62	6.5	80.5	9999	0	0	0	0	0
31	107.95	11.95	0	1.75	0	0	1	0	0	2	53	1	63	167	23	0	5.7	1	0	62	6.5	80.5	9999	0	0	0	0	0
31	108	0	738.96	0	1	1	1	12	62	1	53	1	63	167	23	0	5.7	1	0	62	6.5	80.5	9999	0	0	0	0	0
31	863.95	11.95	0	1.87	0	0	1	0	0	2	53	1	64.7	167	23	0	19.85	2	0	62	6.5	80.5	5.9	0	0	0	0	0
31	864	0	738.96	0	1	1	2	0	0	1	53	1	64.7	167	23	0	19.85	2	0	62	6.5	80.5	5.9	0	0	0	0	0
31	865.5	1.5	0	9.31	0	0	2	0	0	2	53	1	64.7	167	23	0	19.85	2	0	62	6.5	80.5	5.9	0	0	0	0	0
31	866	2	0	6.29	0	0	2	0	0	2	53	1	64.7	167	23	0	19.85	2	0	62	6.5	80.5	5.9	0	0	0	0	0
31	868	4	0	2.38	0	0	2	0	0	2	53	1	64.7	167	23	0	19.85	2	0	62	6.5	80.5	5.9	0	0	0	0	0
31	876	0	738.96	0	1	1	2	12	54	1	53	1	64.7	167	23	0	19.85	2	0	62	6.5	80.5	5.9	0	0	0	0	0
31	1535.95	11.95	0	2.54	0	0	2	0	0	2	53	1	64.3	167	23	0	38.91	3	1	62	6.5	80.5	21.7	0	1	0	1	0
31	1536	0	738.96	0	1	1	3	0	0	1	53	1	64.3	167	23	0	38.91	3	1	62	6.5	80.5	21.7	0	1	0	1	0
31	1537.5	1.5	0	13.27	0	0	3	0	0	2	53	1	64.3	167	23	0	38.91	3	1	62	6.5	80.5	21.7	0	1	0	1	0
31	1538	2	0	5.33	0	0	3	0	0	2	53	1	64.3	167	23	0	38.91	3	1	62	6.5	80.5	21.7	0	1	0	1	0
31	1540	4	0	3.09	0	0	3	0	0	2	53	1	64.3	167	23	0	38.91	3	1	62	6.5	80.5	21.7	0	1	0	1	0
31	1548	0	738.96	0	1	1	3	12	54	1	53	1	64.3	167	23	0	38.91	3	1	62	6.5	80.5	21.7	0	1	0	1	0
31	2207.95	11.95	0	2.55	0	0	3	0	0	2	53	1	65	167	23	0	44.75	3	1	62	6.5	80.5	13.2	0	1	0	1	0
31	2208	0	738.96	0	1	1	4	0	0	1	53	1	65	167	23	0	44.75	3	1	62	6.5	80.5	13.2	0	1	0	1	0
31	2209.5	1.5	0	7.45	0	0	4	0	0	2	53	1	65	167	23	0	44.75	3	1	62	6.5	80.5	13.2	0	1	0	1	0
31	2210	2	0	3.94	0	0	4	0	0	2	53	1	65	167	23	0	44.75	3	1	62	6.5	80.5	13.2	0	1	0	1	0
31	2212	4	0	2.28	0	0	4	0	0	2	53	1	65	167	23	0	44.75	3	1	62	6.5	80.5	13.2	0	1	0	1	0
31	2220	0	738.96	0	1	1	4	12	180	1	53	1	65	167	23	0	44.75	3	1	62	6.5	80.5	13.2	0	1	0	1	0
31	4391.95	11.95	0	1.77	0	0	4	0	0	2	53	1	66.5	167	23	0	41.47	3	1	62	6.5	80.5	12.9	0	1	0	1	0
31	4392	0	369.48	0	1	1	5	0	0	1	53	1	66.5	167	23	0	41.47	3	1	62	6.5	80.5	12.9	0	1	0	1	0
31	4393.5	1.5	0	4.58	0	0	5	0	0	2	53	1	66.5	167	23	0	41.47	3	1	62	6.5	80.5	12.9	0	1	0	1	0
31	4394	2	0	2.65	0	0	5	0	0	2	53	1	66.5	167	23	0	41.47	3	1	62	6.5	80.5	12.9	0	1	0	1	0
31	4396	4	0	3.16	0	0	5	0	0	2	53	1	66.5	167	23	0	41.47	3	1	62	6.5	80.5	12.9	0	1	0	1	0
32	0	0	738.96	0	1	1	1	12	9	1	29	0	106	190	30	1	12.06	1	0	29	3.1	16.5	9999	0	0	0	0	0
32	119.95	11.95	0	1.39	0	0	1	0	0	2	29	0	107.3	190	30	1	66.98	4	0	29	3.1	16.5	9999	0	0	0	0	0
32	120	0	738.96	0	1	1	1	0	0	1	29	0	107.3	190	30	1	66.98	4	0	29	3.1	16.5	9999	0	0	0	0	0
32	120.5	0.5	0	8.16	0	0	1	0	0	2	29	0	107.3	190	30	1	66.98	4	0	29	3.1	16.5	9999	0	0	0	0	0
32	121	1	0	11.84	0	0	1	0	0	2	29	0	107.3	190	30	1	66.98	4	0	29	3.1	16.5	9999	0	0	0	0	0
32	121.5	1.5	0	9.34	0	0	1	0	0	2	29	0	107.3	190	30	1	66.98	4	0	29	3.1	16.5	9999	0	0	0	0	0
32	122	2	0	2.98	0	0	1	0	0	2	29	0	107.3	190	30	1	66.98	4	0	29	3.1	16.5	9999	0	0	0	0	0
32	123	3	0	2.2	0	0	1	0	0	2	29	0	107.3	190	30	1	66.98	4	0	29	3.1	16.5	9999	0	0	0	0	0
32	124	4	0	1.7	0	0	1	0	0	2	29	0	107.3	190	30	1	66.98	4	0	29	3.1	16.5	9999	0	0	0	0	0
32	126	6	0	1.04	0	0	1	0	0	2	29	0	107.3	190	30	1	66.98	4	0	29	3.1	16.5	9999	0	0	0	0	0
32	128	8	0	0.69	0	0	1	0	0	2	29	0	107.3	190	30	1	66.98	4	0	29	3.1	16.5	9999	0	0	0	0	0
32	131.95	11.95	0	0.58	0	0	1	0	0	2	29	0	107.3	190	30	1	66.98	4	0	29	3.1	16.5	9999	0	0	0	0	0
32	132	0	738.96	0	1	1	1	12	58	1	29	0	107.3	190	30	1	66.98	4	0	29	3.1	16.5	9999	0	0	0	0	0
32	839.95	11.95	0	3.76	0	0	1	0	0	2	29	0	108.2	190	30	1	75.35	4	0	29	3.1	16.5	25.4	0	0	0	0	0
32	840	0	738.96	0	1	1	2	0	0	1	29	0	108.2	190	30	1	75.35	4	0	29	3.1	16.5	25.4	0	0	0	0	0
32	841.5	1.5	0	9.08	0	0	2	0	0	2	29	0	108.2	190	30	1	75.35	4	0	29	3.1	16.5	25.4	0	0	0	0	0
32	842	2	0	8.41	0	0	2	0	0	2	29	0	108.2	190	30	1	75.35	4	0	29	3.1	16.5	25.4	0	0	0	0	0
32	844	4	0	2.77	0	0	2	0	0	2	29	0	108.2	190	30	1	75.35	4	0	29	3.1	16.5	25.4	0	0	0	0	0
32	852	0	738.96	0	1	1	2	12	58	1	29	0	108.2	190	30	1	75.35	4	0	29	3.1	16.5	25.4	0	0	0	0	0
32	1559.95	11.95	0	5.5	0	0	2	0	0	2	29	0	109.5	190	30	1	61.4	4	1	29	3.1	16.5	27.8	0	1	0	1	0
32	1560	0	738.96	0	1	1	3	0	0	1	29	0	109.5	190	30	1	61.4	4	1	29	3.1	16.5	27.8	0	1	0	1	0
32	1561.5	1.5	0	3.44	0	0	3	0	0	2	29	0	109.5	190	30	1	61.4	4	1	29	3.1	16.5	27.8	0	1	0	1	0
32	1562	2	0	2.9	0	0	3	0	0	2	29	0	109.5	190	30	1	61.4	4	1	29	3.1	16.5	27.8	0	1	0	1	0
32	1564	4	0	4.08	0	0	3	0	0	2	29	0	109.5	190	30	1	61.4	4	1	29	3.1	16.5	27.8	0	1	0	1	0
32	1572	0	738.96	0	1	1	3	12	54	1	29	0	109.5	190	30	1	61.4	4	1	29	3.1	16.5	27.8	0	1	0	1	0
32	2231.95	11.95	0	1.37	0	0	3	0	0	2	29	0	96	190	30	1	57.05	3	1	29	3.1	16.5	13.1	0	1	0	1	0
32	2232	0	738.96	0	1	1	4	0	0	1	29	0	96	190	30	1	57.05	3	1	29	3.1	16.5	13.1	0	1	0	1	0
32	2233.5	1.5	0	1.01	0	0	4	0	0	2	29	0	96	190	30	1	57.05	3	1	29	3.1	16.5	13.1	0	1	0	1	0
32	2234	2	0	1.38	0	0	4	0	0	2	29	0	96	190	30	1	57.05	3	1	29	3.1	16.5	13.1	0	1	0	1	0
32	2236	4	0	0.95	0	0	4	0	0	2	29	0	96	190	30	1	57.05	3	1	29	3.1	16.5	13.1	0	1	0	1	0
32	2244	0	738.96	0	1	1	4	12	166	1	29	0	96	190	30	1	57.05	3	1	29	3.1	16.5	13.1	0	1	0	1	0
32	4247.95	11.95	0	2.34	0	0	4	0	0	2	29	0	112.2	190	30	1	75	4	0	29	3.1	16.5	23.1	0	0	0	0	0
32	4248	0	738.96	0	1	1	5	0	0	1	29	0	112.2	190	30	1	75	4	0	29	3.1	16.5	23.1	0	0	0	0	0
32	4249.5	1.5	0	16.86	0	0	5	0	0	2	29	0	112.2	190	30	1	75	4	0	29	3.1	16.5	23.1	0	0	0	0	0
32	4250	2	0	11.87	0	0	5	0	0	2	29	0	112.2	190	30	1	75	4	0	29	3.1	16.5	23.1	0	0	0	0	0
32	4252	4	0	3.86	0	0	5	0	0	2	29	0	112.2	190	30	1	75	4	0	29	3.1	16.5	23.1	0	0	0	0	0
33	0	0	738.96	0	1	1	1	12	9	1	40	0	89	176	30	0	9.42	1	0	14	22.3	33.5	9999	0	0	0	0	0
33	119.95	11.95	0	3.19	0	0	1	0	0	2	40	0	96.9	176	30	0	8.41	1	0	14	22.3	33.5	9999	0	0	0	0	0
33	120	0	738.96	0	1	1	1	0	0	1	40	0	96.9	176	30	0	8.41	1	0	14	22.3	33.5	9999	0	0	0	0	0
33	120.5	0.5	0	0	0	0	1	0	0	2	40	0	96.9	176	30	0	8.41	1	0	14	22.3	33.5	9999	0	0	0	0	0
33	121	1	0	1.81	0	0	1	0	0	2	40	0	96.9	176	30	0	8.41	1	0	14	22.3	33.5	9999	0	0	0	0	0
33	121.5	1.5	0	0	0	0	1	0	0	2	40	0	96.9	176	30	0	8.41	1	0	14	22.3	33.5	9999	0	0	0	0	0
33	122	2	0	0.53	0	0	1	0	0	2	40	0	96.9	176	30	0	8.41	1	0	14	22.3	33.5	9999	0	0	0	0	0
33	123	3	0	0	0	0	1	0	0	2	40	0	96.9	176	30	0	8.41	1	0	14	22.3	33.5	9999	0	0	0	0	0
33	126	6	0	0	0	0	1	0	0	2	40	0	96.9	176	30	0	8.41	1	0	14	22.3	33.5	9999	0	0	0	0	0
33	128	8	0	0	0	0	1	0	0	2	40	0	96.9	176	30	0	8.41	1	0	14	22.3	33.5	9999	0	0	0	0	0
33	131.95	11.95	0	0.93	0	0	1	0	0	2	40	0	96.9	176	30	0	8.41	1	0	14	22.3	33.5	9999	0	0	0	0	0
33	132	0	738.96	0	1	1	1	12	68	1	40	0	96.9	176	30	0	8.41	1	0	14	22.3	33.5	9999	0	0	0	0	0
33	959.95	11.95	0	2.07	0	0	1	0	0	2	40	0	89	176	30	0	90.04	5	0	14	22.3	33.5	19.9	0	0	0	0	0
33	960	0	738.96	0	1	1	2	0	0	1	40	0	89	176	30	0	90.04	5	0	14	22.3	33.5	19.9	0	0	0	0	0
33	961.5	1.5	0	6.27	0	0	2	0	0	2	40	0	89	176	30	0	90.04	5	0	14	22.3	33.5	19.9	0	0	0	0	0
33	962	2	0	0.98	0	0	2	0	0	2	40	0	89	176	30	0	90.04	5	0	14	22.3	33.5	19.9	0	0	0	0	0
33	964	4	0	1.75	0	0	2	0	0	2	40	0	89	176	30	0	90.04	5	0	14	22.3	33.5	19.9	0	0	0	0	0
33	972	0	738.96	0	1	1	2	12	54	1	40	0	89	176	30	0	90.04	5	0	14	22.3	33.5	19.9	0	0	0	0	0
33	1631.95	11.95	0	5.99	0	0	2	0	0	2	40	0	89.8	176	30	0	99.33	5	0	14	22.3	33.5	36.3	0	0	0	0	0
33	1632	0	738.96	0	1	1	3	0	0	1	40	0	89.8	176	30	0	99.33	5	0	14	22.3	33.5	36.3	0	0	0	0	0
33	1633.5	1.5	0	4.42	0	0	3	0	0	2	40	0	89.8	176	30	0	99.33	5	0	14	22.3	33.5	36.3	0	0	0	0	0
33	1634	2	0	1.68	0	0	3	0	0	2	40	0	89.8	176	30	0	99.33	5	0	14	22.3	33.5	36.3	0	0	0	0	0
33	1636	4	0	1.71	0	0	3	0	0	2	40	0	89.8	176	30	0	99.33	5	0	14	22.3	33.5	36.3	0	0	0	0	0
33	1644	0	738.96	0	1	1	3	12	68	1	40	0	89.8	176	30	0	99.33	5	0	14	22.3	33.5	36.3	0	0	0	0	0
33	2471.95	11.95	0	5.02	0	0	3	0	0	2	40	0	91.4	176	30	0	78.8	4	1	14	22.3	33.5	22.6	0	1	1	0	0
33	2472	0	738.96	0	1	1	4	0	0	1	40	0	91.4	176	30	0	78.8	4	1	14	22.3	33.5	22.6	0	1	1	0	0
33	2473.5	1.5	0	3.27	0	0	4	0	0	2	40	0	91.4	176	30	0	78.8	4	1	14	22.3	33.5	22.6	0	1	1	0	0
33	2474	2	0	1.55	0	0	4	0	0	2	40	0	91.4	176	30	0	78.8	4	1	14	22.3	33.5	22.6	0	1	1	0	0
33	2476	4	0	0.57	0	0	4	0	0	2	40	0	91.4	176	30	0	78.8	4	1	14	22.3	33.5	22.6	0	1	1	0	0
33	2484	0	738.96	0	1	1	4	12	152	1	40	0	91.4	176	30	0	78.8	4	1	14	22.3	33.5	22.6	0	1	1	0	0
33	4319.95	11.95	0	1.57	0	0	4	0	0	2	40	0	93.2	176	30	0	78.8	4	0	14	22.3	33.5	22.5	0	0	0	0	0
33	4320	0	738.96	0	1	1	5	0	0	1	40	0	93.2	176	30	0	78.8	4	0	14	22.3	33.5	22.5	0	0	0	0	0
33	4321.5	1.5	0	4.77	0	0	5	0	0	2	40	0	93.2	176	30	0	78.8	4	0	14	22.3	33.5	22.5	0	0	0	0	0
33	4322	2	0	3.42	0	0	5	0	0	2	40	0	93.2	176	30	0	78.8	4	0	14	22.3	33.5	22.5	0	0	0	0	0
33	4324	4	0	1.32	0	0	5	0	0	2	40	0	93.2	176	30	0	78.8	4	0	14	22.3	33.5	22.5	0	0	0	0	0
34	0	0	738.96	0	1	1	1	12	5	1	61	0	69.5	168	23	0	8.53	1	1	60	10.3	218	9999	0	0	0	0	0
34	71.95	11.95	0	2.93	0	0	1	0	0	2	61	0	72.1	168	23	0	7.41	1	1	60	10.3	218	9999	0	0	0	0	0
34	72	0	738.96	0	1	1	1	0	0	1	61	0	72.1	168	23	0	7.41	1	1	60	10.3	218	9999	0	0	0	0	0
34	72.5	0.5	0	5.31	0	0	1	0	0	2	61	0	72.1	168	23	0	7.41	1	1	60	10.3	218	9999	0	0	0	0	0
34	73	1	0	9.09	0	0	1	0	0	2	61	0	72.1	168	23	0	7.41	1	1	60	10.3	218	9999	0	0	0	0	0
34	73.5	1.5	0	13.32	0	0	1	0	0	2	61	0	72.1	168	23	0	7.41	1	1	60	10.3	218	9999	0	0	0	0	0
34	74	2	0	8.79	0	0	1	0	0	2	61	0	72.1	168	23	0	7.41	1	1	60	10.3	218	9999	0	0	0	0	0
34	75	3	0	4.35	0	0	1	0	0	2	61	0	72.1	168	23	0	7.41	1	1	60	10.3	218	9999	0	0	0	0	0
34	76	4	0	2.06	0	0	1	0	0	2	61	0	72.1	168	23	0	7.41	1	1	60	10.3	218	9999	0	0	0	0	0
34	78	6	0	2	0	0	1	0	0	2	61	0	72.1	168	23	0	7.41	1	1	60	10.3	218	9999	0	0	0	0	0
34	80	8	0	1.51	0	0	1	0	0	2	61	0	72.1	168	23	0	7.41	1	1	60	10.3	218	9999	0	0	0	0	0
34	83.95	11.95	0	12.86	0	0	1	0	0	2	61	0	72.1	168	23	0	7.41	1	1	60	10.3	218	9999	0	0	0	0	0
34	84	0	738.96	0	1	1	1	12	52	1	61	0	72.1	168	23	0	7.41	1	1	60	10.3	218	9999	0	0	0	0	0
34	719.95	11.95	0	5.31	0	0	1	0	0	2	61	0	64.3	168	23	0	70.12	4	1	60	10.3	218	9999	0	0	0	0	0
34	720	0	738.96	0	1	1	2	0	0	1	61	0	64.3	168	23	0	70.12	4	1	60	10.3	218	9999	0	0	0	0	0
34	721.5	1.5	0	7.19	0	0	2	0	0	2	61	0	64.3	168	23	0	70.12	4	1	60	10.3	218	9999	0	0	0	0	0
34	722	2	0	5.09	0	0	2	0	0	2	61	0	64.3	168	23	0	70.12	4	1	60	10.3	218	9999	0	0	0	0	0
34	724	4	0	6.68	0	0	2	0	0	2	61	0	64.3	168	23	0	70.12	4	1	60	10.3	218	9999	0	0	0	0	0
34	732	0	738.96	0	1	1	2	12	66	1	61	0	64.3	168	23	0	70.12	4	1	60	10.3	218	9999	0	0	0	0	0
34	1535.95	11.95	0	2.95	0	0	2	0	0	2	61	0	64	168	23	0	56.62	1	1	60	10.3	218	13.7	0	0	0	0	0
34	1536	0	738.96	0	1	1	3	12	55	1	61	0	64	168	23	0	56.62	1	1	60	10.3	218	13.7	0	0	0	0	0
34	1537.5	1.5	0	20.02	0	0	3	0	0	2	61	0	64	168	23	0	56.62	1	1	60	10.3	218	13.7	0	0	0	0	0
34	1538	2	0	8.96	0	0	3	0	0	2	61	0	64	168	23	0	56.62	1	1	60	10.3	218	13.7	0	0	0	0	0
34	1540	4	0	2.45	0	0	3	0	0	2	61	0	64	168	23	0	56.62	1	1	60	10.3	218	13.7	0	0	0	0	0
34	2208	0	738.96	0	1	1	3	12	185	1	61	0	63.8	168	23	0	12.49	1	1	60	10.3	218	9999	0	0	0	0	0
34	4439.95	11.95	0	3.85	0	0	3	0	0	2	61	0	60	168	23	0	68.37	3	1	60	10.3	218	14.5	0	0	0	0	0
34	4440	0	369.48	0	1	1	4	0	0	1	61	0	60	168	23	0	68.37	3	1	60	10.3	218	14.5	0	0	0	0	0
34	4441.5	1.5	0	7.39	0	0	4	0	0	2	61	0	60	168	23	0	68.37	3	1	60	10.3	218	14.5	0	0	0	0	0
34	4442	2	0	5.91	0	0	4	0	0	2	61	0	60	168	23	0	68.37	3	1	60	10.3	218	14.5	0	0	0	0	0
34	4444	4	0	2.5	0	0	4	0	0	2	61	0	60	168	23	0	68.37	3	1	60	10.3	218	14.5	0	0	0	0	0
35	0	0	738.96	0	1	1	1	12	3	1	67	0	82.5	175	27	1	4.67	1	0	59	3.5	14	9999	0	0	0	0	0
35	47.95	11.95	0	2.74	0	0	1	0	0	2	67	0	82.5	175	27	1	7.9	1	0	59	3.5	14	9999	0	0	0	0	0
35	48	0	738.96	0	1	1	1	0	0	1	67	0	82.5	175	27	1	7.9	1	0	59	3.5	14	9999	0	0	0	0	0
35	48.5	0.5	0	2.35	0	0	1	0	0	2	67	0	82.5	175	27	1	7.9	1	0	59	3.5	14	9999	0	0	0	0	0
35	49	1	0	5.58	0	0	1	0	0	2	67	0	82.5	175	27	1	7.9	1	0	59	3.5	14	9999	0	0	0	0	0
35	49.5	1.5	0	5.99	0	0	1	0	0	2	67	0	82.5	175	27	1	7.9	1	0	59	3.5	14	9999	0	0	0	0	0
35	50	2	0	8.98	0	0	1	0	0	2	67	0	82.5	175	27	1	7.9	1	0	59	3.5	14	9999	0	0	0	0	0
35	51	3	0	10.5	0	0	1	0	0	2	67	0	82.5	175	27	1	7.9	1	0	59	3.5	14	9999	0	0	0	0	0
35	52	4	0	5.45	0	0	1	0	0	2	67	0	82.5	175	27	1	7.9	1	0	59	3.5	14	9999	0	0	0	0	0
35	54	6	0	2.43	0	0	1	0	0	2	67	0	82.5	175	27	1	7.9	1	0	59	3.5	14	9999	0	0	0	0	0
35	56	8	0	2.95	0	0	1	0	0	2	67	0	82.5	175	27	1	7.9	1	0	59	3.5	14	9999	0	0	0	0	0
35	59.95	11.95	0	2.56	0	0	1	0	0	2	67	0	82.5	175	27	1	7.9	1	0	59	3.5	14	9999	0	0	0	0	0
36	0	0	738.96	0	1	1	1	12	9	1	48	0	84	192	23	1	10.97	1	0	56	2.5	11.5	9999	0	0	0	0	0
36	119.95	11.95	0	1.02	0	0	1	0	0	2	48	0	84	192	23	1	44.44	3	0	56	2.5	11.5	9999	0	0	0	0	0
36	120	0	738.96	0	1	1	1	0	0	1	48	0	84	192	23	1	44.44	3	0	56	2.5	11.5	9999	0	0	0	0	0
36	120.5	0.5	0	13.57	0	0	1	0	0	2	48	0	84	192	23	1	44.44	3	0	56	2.5	11.5	9999	0	0	0	0	0
36	121	1	0	11.37	0	0	1	0	0	2	48	0	84	192	23	1	44.44	3	0	56	2.5	11.5	9999	0	0	0	0	0
36	121.5	1.5	0	5.77	0	0	1	0	0	2	48	0	84	192	23	1	44.44	3	0	56	2.5	11.5	9999	0	0	0	0	0
36	122	2	0	3.84	0	0	1	0	0	2	48	0	84	192	23	1	44.44	3	0	56	2.5	11.5	9999	0	0	0	0	0
36	123	3	0	3.11	0	0	1	0	0	2	48	0	84	192	23	1	44.44	3	0	56	2.5	11.5	9999	0	0	0	0	0
36	124	4	0	3.02	0	0	1	0	0	2	48	0	84	192	23	1	44.44	3	0	56	2.5	11.5	9999	0	0	0	0	0
36	126	6	0	4.56	0	0	1	0	0	2	48	0	84	192	23	1	44.44	3	0	56	2.5	11.5	9999	0	0	0	0	0
36	128	8	0	3.24	0	0	1	0	0	2	48	0	84	192	23	1	44.44	3	0	56	2.5	11.5	9999	0	0	0	0	0
36	131.95	11.95	0	1.83	0	0	1	0	0	2	48	0	84	192	23	1	44.44	3	0	56	2.5	11.5	9999	0	0	0	0	0
36	132	0	738.96	0	1	1	1	12	54	1	48	0	84	192	23	1	44.44	3	0	56	2.5	11.5	9999	0	0	0	0	0
36	791.95	11.95	0	2.51	0	0	1	0	0	2	48	0	80.2	192	23	1	62.07	4	1	56	2.5	11.5	25.8	0	1	0	1	0
36	792	0	738.96	0	1	1	2	0	0	1	48	0	80.2	192	23	1	62.07	4	1	56	2.5	11.5	25.8	0	1	0	1	0
36	793.5	1.5	0	15.67	0	0	2	0	0	2	48	0	80.2	192	23	1	62.07	4	1	56	2.5	11.5	25.8	0	1	0	1	0
36	794	2	0	6.57	0	0	2	0	0	2	48	0	80.2	192	23	1	62.07	4	1	56	2.5	11.5	25.8	0	1	0	1	0
36	796	4	0	2.33	0	0	2	0	0	2	48	0	80.2	192	23	1	62.07	4	1	56	2.5	11.5	25.8	0	1	0	1	0
36	804	0	738.96	0	1	1	2	12	60	1	48	0	80.2	192	23	1	62.07	4	1	56	2.5	11.5	25.8	0	1	0	1	0
36	1535.95	11.95	0	3.36	0	0	2	0	0	2	48	0	83	192	23	1	64.92	4	0	56	2.5	11.5	24.6	0	0	0	0	0
36	1536	0	738.96	0	1	1	3	0	0	1	48	0	83	192	23	1	64.92	4	0	56	2.5	11.5	24.6	0	0	0	0	0
36	1537.5	1.5	0	9.6	0	0	3	0	0	2	48	0	83	192	23	1	64.92	4	0	56	2.5	11.5	24.6	0	0	0	0	0
36	1538	2	0	9.99	0	0	3	0	0	2	48	0	83	192	23	1	64.92	4	0	56	2.5	11.5	24.6	0	0	0	0	0
36	1540	4	0	3.87	0	0	3	0	0	2	48	0	83	192	23	1	64.92	4	0	56	2.5	11.5	24.6	0	0	0	0	0
36	1548	0	738.96	0	1	1	3	12	62	1	48	0	83	192	23	1	64.92	4	0	56	2.5	11.5	24.6	0	0	0	0	0
36	2303.95	11.95	0	4.49	0	0	3	0	0	2	48	0	84.4	192	23	1	60.47	4	0	56	2.5	11.5	27.3	0	0	0	0	0
36	2304	0	738.96	0	1	1	4	0	0	1	48	0	84.4	192	23	1	60.47	4	0	56	2.5	11.5	27.3	0	0	0	0	0
36	2305.5	1.5	0	22.88	0	0	4	0	0	2	48	0	84.4	192	23	1	60.47	4	0	56	2.5	11.5	27.3	0	0	0	0	0
36	2306	2	0	10.28	0	0	4	0	0	2	48	0	84.4	192	23	1	60.47	4	0	56	2.5	11.5	27.3	0	0	0	0	0
36	2308	4	0	1.97	0	0	4	0	0	2	48	0	84.4	192	23	1	60.47	4	0	56	2.5	11.5	27.3	0	0	0	0	0
36	2316	0	738.96	0	1	1	4	12	172	1	48	0	84.4	192	23	1	60.47	4	0	56	2.5	11.5	27.3	0	0	0	0	0
36	4391.95	11.95	0	4.56	0	0	4	0	0	2	48	0	85	192	23	1	60.74	4	0	56	2.5	11.5	25.5	0	0	0	0	0
36	4392	0	738.96	0	1	1	5	0	0	1	48	0	85	192	23	1	60.74	4	0	56	2.5	11.5	25.5	0	0	0	0	0
36	4393.5	1.5	0	23.63	0	0	5	0	0	2	48	0	85	192	23	1	60.74	4	0	56	2.5	11.5	25.5	0	0	0	0	0
36	4394	2	0	14.24	0	0	5	0	0	2	48	0	85	192	23	1	60.74	4	0	56	2.5	11.5	25.5	0	0	0	0	0
36	4396	4	0	3.8	0	0	5	0	0	2	48	0	85	192	23	1	60.74	4	0	56	2.5	11.5	25.5	0	0	0	0	0
37	0	0	738.96	0	1	1	1	12	9	1	60	0	75	181	22	1	6.51	1	0	53	2.2	0	9999	0	0	0	0	0
37	119.95	11.95	0	0	0	0	1	0	0	2	60	0	78.9	181	22	1	26.78	2	0	53	2.2	0	9999	0	0	0	0	0
37	120	0	738.96	0	1	1	1	0	0	1	60	0	78.9	181	22	1	26.78	2	0	53	2.2	0	9999	0	0	0	0	0
37	120.5	0.5	0	0	0	0	1	0	0	2	60	0	78.9	181	22	1	26.78	2	0	53	2.2	0	9999	0	0	0	0	0
37	121	1	0	0	0	0	1	0	0	2	60	0	78.9	181	22	1	26.78	2	0	53	2.2	0	9999	0	0	0	0	0
37	121.5	1.5	0	0	0	0	1	0	0	2	60	0	78.9	181	22	1	26.78	2	0	53	2.2	0	9999	0	0	0	0	0
37	123	3	0	5.17	0	0	1	0	0	2	60	0	78.9	181	22	1	26.78	2	0	53	2.2	0	9999	0	0	0	0	0
37	124	4	0	3.61	0	0	1	0	0	2	60	0	78.9	181	22	1	26.78	2	0	53	2.2	0	9999	0	0	0	0	0
37	126	6	0	0.65	0	0	1	0	0	2	60	0	78.9	181	22	1	26.78	2	0	53	2.2	0	9999	0	0	0	0	0
37	128	8	0	0.68	0	0	1	0	0	2	60	0	78.9	181	22	1	26.78	2	0	53	2.2	0	9999	0	0	0	0	0
37	131.95	11.95	0	0	0	0	1	0	0	2	60	0	78.9	181	22	1	26.78	2	0	53	2.2	0	9999	0	0	0	0	0
37	132	0	738.96	0	1	1	1	12	58	1	60	0	78.9	181	22	1	26.78	2	0	53	2.2	0	9999	0	0	0	0	0
37	839.95	11.95	0	2.51	0	0	1	0	0	2	60	0	70.5	181	22	1	37.93	3	0	53	2.2	0	35.5	0	0	0	0	0
37	840	0	738.96	0	1	1	2	0	0	1	60	0	70.5	181	22	1	37.93	3	0	53	2.2	0	35.5	0	0	0	0	0
37	841.5	1.5	0	6.49	0	0	2	0	0	2	60	0	70.5	181	22	1	37.93	3	0	53	2.2	0	35.5	0	0	0	0	0
37	842	2	0	4.84	0	0	2	0	0	2	60	0	70.5	181	22	1	37.93	3	0	53	2.2	0	35.5	0	0	0	0	0
37	844	4	0	1.43	0	0	2	0	0	2	60	0	70.5	181	22	1	37.93	3	0	53	2.2	0	35.5	0	0	0	0	0
37	852	0	738.96	0	1	1	2	12	40	1	60	0	70.5	181	22	1	37.93	3	0	53	2.2	0	35.5	0	0	0	0	0
37	1343.95	11.95	0	3.1	0	0	2	0	0	2	60	0	69	181	22	1	34.22	3	0	53	2.2	0	35.3	0	0	0	0	0
37	1344	0	738.96	0	1	1	3	0	0	1	60	0	69	181	22	1	34.22	3	0	53	2.2	0	35.3	0	0	0	0	0
37	1345.5	1.5	0	2.45	0	0	3	0	0	2	60	0	69	181	22	1	34.22	3	0	53	2.2	0	35.3	0	0	0	0	0
37	1346	2	0	2.06	0	0	3	0	0	2	60	0	69	181	22	1	34.22	3	0	53	2.2	0	35.3	0	0	0	0	0
37	1348	4	0	3.49	0	0	3	0	0	2	60	0	69	181	22	1	34.22	3	0	53	2.2	0	35.3	0	0	0	0	0
37	1356	0	738.96	0	1	1	3	12	70	1	60	0	69	181	22	1	34.22	3	0	53	2.2	0	35.3	0	0	0	0	0
37	2207.95	11.95	0	2.79	0	0	3	0	0	2	60	0	70.1	181	22	1	51.53	3	0	53	2.2	0	33.1	0	0	0	0	0
37	2208	0	738.96	0	1	1	4	0	0	1	60	0	70.1	181	22	1	51.53	3	0	53	2.2	0	33.1	0	0	0	0	0
37	2209.5	1.5	0	6.65	0	0	4	0	0	2	60	0	70.1	181	22	1	51.53	3	0	53	2.2	0	33.1	0	0	0	0	0
37	2210	2	0	4.35	0	0	4	0	0	2	60	0	70.1	181	22	1	51.53	3	0	53	2.2	0	33.1	0	0	0	0	0
37	2212	4	0	2.59	0	0	4	0	0	2	60	0	70.1	181	22	1	51.53	3	0	53	2.2	0	33.1	0	0	0	0	0
37	2220	0	738.96	0	1	1	4	12	180	1	60	0	70.1	181	22	1	51.53	3	0	53	2.2	0	33.1	0	0	0	0	0
37	4391.95	11.95	0	2.02	0	0	4	0	0	2	60	0	72.2	181	22	1	45.45	3	1	53	2.2	0	50.7	0	1	0	1	0
37	4392	0	554.22	0	1	1	5	0	0	1	60	0	72.2	181	22	1	45.45	3	1	53	2.2	0	50.7	0	1	0	1	0
37	4393.5	1.5	0	6.29	0	0	5	0	0	2	60	0	72.2	181	22	1	45.45	3	1	53	2.2	0	50.7	0	1	0	1	0
37	4394	2	0	5.15	0	0	5	0	0	2	60	0	72.2	181	22	1	45.45	3	1	53	2.2	0	50.7	0	1	0	1	0
37	4396	4	0	1.5	0	0	5	0	0	2	60	0	72.2	181	22	1	45.45	3	1	53	2.2	0	50.7	0	1	0	1	0
38	0	0	738.96	0	1	1	1	12	11	1	45	0	57.5	171	20	0	12.52	1	0	34	7.1	77	9999	0	0	0	0	0
38	143.95	11.95	0	14.4	0	0	1	0	0	2	45	0	59.6	171	20	0	49.57	3	0	34	7.1	77	9999	0	0	0	0	0
38	144	0	738.96	0	1	1	1	0	0	1	45	0	59.6	171	20	0	49.57	3	0	34	7.1	77	9999	0	0	0	0	0
38	144.5	0.5	0	5.12	0	0	1	0	0	2	45	0	59.6	171	20	0	49.57	3	0	34	7.1	77	9999	0	0	0	0	0
38	145	1	0	3.06	0	0	1	0	0	2	45	0	59.6	171	20	0	49.57	3	0	34	7.1	77	9999	0	0	0	0	0
38	145.5	1.5	0	9.05	0	0	1	0	0	2	45	0	59.6	171	20	0	49.57	3	0	34	7.1	77	9999	0	0	0	0	0
38	146	2	0	4.75	0	0	1	0	0	2	45	0	59.6	171	20	0	49.57	3	0	34	7.1	77	9999	0	0	0	0	0
38	147	3	0	3.37	0	0	1	0	0	2	45	0	59.6	171	20	0	49.57	3	0	34	7.1	77	9999	0	0	0	0	0
38	148	4	0	2.43	0	0	1	0	0	2	45	0	59.6	171	20	0	49.57	3	0	34	7.1	77	9999	0	0	0	0	0
38	150	6	0	2.69	0	0	1	0	0	2	45	0	59.6	171	20	0	49.57	3	0	34	7.1	77	9999	0	0	0	0	0
38	152	8	0	1.72	0	0	1	0	0	2	45	0	59.6	171	20	0	49.57	3	0	34	7.1	77	9999	0	0	0	0	0
38	155.95	11.95	0	2.36	0	0	1	0	0	2	45	0	59.6	171	20	0	49.57	3	0	34	7.1	77	9999	0	0	0	0	0
38	156	0	738.96	0	1	1	1	12	56	1	45	0	59.6	171	20	0	49.57	3	0	34	7.1	77	9999	0	0	0	0	0
38	839.95	11.95	0	16.88	0	0	1	0	0	2	45	0	57.8	171	20	0	55.49	3	0	34	7.1	77	24.3	0	0	0	0	0
38	840	0	738.96	0	1	1	2	0	0	1	45	0	57.8	171	20	0	55.49	3	0	34	7.1	77	24.3	0	0	0	0	0
38	841.5	1.5	0	4.17	0	0	2	0	0	2	45	0	57.8	171	20	0	55.49	3	0	34	7.1	77	24.3	0	0	0	0	0
38	842	2	0	13.55	0	0	2	0	0	2	45	0	57.8	171	20	0	55.49	3	0	34	7.1	77	24.3	0	0	0	0	0
38	844	4	0	5.44	0	0	2	0	0	2	45	0	57.8	171	20	0	55.49	3	0	34	7.1	77	24.3	0	0	0	0	0
38	852	0	738.96	0	1	1	2	12	54	1	45	0	57.8	171	20	0	55.49	3	0	34	7.1	77	24.3	0	0	0	0	0
38	1511.95	11.95	0	13.27	0	0	2	0	0	2	45	0	57.7	171	20	0	50.66	3	0	34	7.1	77	23.3	0	0	0	0	0
38	1512	0	738.96	0	1	1	3	0	0	1	45	0	57.7	171	20	0	50.66	3	0	34	7.1	77	23.3	0	0	0	0	0
38	1513.5	1.5	0	10.35	0	0	3	0	0	2	45	0	57.7	171	20	0	50.66	3	0	34	7.1	77	23.3	0	0	0	0	0
38	1514	2	0	6.72	0	0	3	0	0	2	45	0	57.7	171	20	0	50.66	3	0	34	7.1	77	23.3	0	0	0	0	0
38	1516	4	0	7.37	0	0	3	0	0	2	45	0	57.7	171	20	0	50.66	3	0	34	7.1	77	23.3	0	0	0	0	0
38	1524	0	738.96	0	1	1	3	12	68	1	45	0	57.7	171	20	0	50.66	3	0	34	7.1	77	23.3	0	0	0	0	0
38	2351.95	11.95	0	3.58	0	0	3	0	0	2	45	0	58.7	171	20	0	50.29	3	0	34	7.1	77	34.3	0	0	0	0	0
38	2352	0	738.96	0	1	1	4	0	0	1	45	0	58.7	171	20	0	50.29	3	0	34	7.1	77	34.3	0	0	0	0	0
38	2353.5	1.5	0	3.1	0	0	4	0	0	2	45	0	58.7	171	20	0	50.29	3	0	34	7.1	77	34.3	0	0	0	0	0
38	2354	2	0	8.49	0	0	4	0	0	2	45	0	58.7	171	20	0	50.29	3	0	34	7.1	77	34.3	0	0	0	0	0
38	2356	4	0	6.26	0	0	4	0	0	2	45	0	58.7	171	20	0	50.29	3	0	34	7.1	77	34.3	0	0	0	0	0
39	0	0	738.96	0	1	1	1	12	9	1	51	0	89	175	28	0	4.79	1	0	46	6.2	86	9999	0	0	0	0	0
39	119.95	11.95	0	0	0	0	1	0	0	2	51	0	91.2	175	28	0	31.08	3	0	46	6.2	86	9999	0	0	0	0	0
39	120	0	738.96	0	1	1	1	0	0	1	51	0	91.2	175	28	0	31.08	3	0	46	6.2	86	9999	0	0	0	0	0
39	120.5	0.5	0	4.56	0	0	1	0	0	2	51	0	91.2	175	28	0	31.08	3	0	46	6.2	86	9999	0	0	0	0	0
39	121	1	0	3.16	0	0	1	0	0	2	51	0	91.2	175	28	0	31.08	3	0	46	6.2	86	9999	0	0	0	0	0
39	121.5	1.5	0	3.38	0	0	1	0	0	2	51	0	91.2	175	28	0	31.08	3	0	46	6.2	86	9999	0	0	0	0	0
39	122	2	0	2.04	0	0	1	0	0	2	51	0	91.2	175	28	0	31.08	3	0	46	6.2	86	9999	0	0	0	0	0
39	123	3	0	1.79	0	0	1	0	0	2	51	0	91.2	175	28	0	31.08	3	0	46	6.2	86	9999	0	0	0	0	0
39	124	4	0	1.77	0	0	1	0	0	2	51	0	91.2	175	28	0	31.08	3	0	46	6.2	86	9999	0	0	0	0	0
39	126	6	0	1.33	0	0	1	0	0	2	51	0	91.2	175	28	0	31.08	3	0	46	6.2	86	9999	0	0	0	0	0
39	128	8	0	0.8	0	0	1	0	0	2	51	0	91.2	175	28	0	31.08	3	0	46	6.2	86	9999	0	0	0	0	0
39	131.95	11.95	0	0	0	0	1	0	0	2	51	0	91.2	175	28	0	31.08	3	0	46	6.2	86	9999	0	0	0	0	0
39	132	0	738.96	0	1	1	1	12	52	1	51	0	91.2	175	28	0	31.08	3	0	46	6.2	86	9999	0	0	0	0	0
39	768	0	554.22	0	1	1	1	12	71	1	51	0	85	175	28	0	42.22	3	0	46	6.2	86	5.6	0	0	0	0	0
39	1631.95	11.95	0	1.43	0	0	2	0	0	2	51	0	82.1	175	28	0	44.78	3	0	46	6.2	86	14	0	0	0	0	0
39	1632	0	554.22	0	1	1	2	0	0	1	51	0	82.1	175	28	0	44.78	3	0	46	6.2	86	14	0	0	0	0	0
39	1633.5	1.5	0	3.08	0	0	2	0	0	2	51	0	82.1	175	28	0	44.78	3	0	46	6.2	86	14	0	0	0	0	0
39	1634	2	0	6.93	0	0	2	0	0	2	51	0	82.1	175	28	0	44.78	3	0	46	6.2	86	14	0	0	0	0	0
39	1636	4	0	4	0	0	2	0	0	2	51	0	82.1	175	28	0	44.78	3	0	46	6.2	86	14	0	0	0	0	0
39	1644	0	554.22	0	1	1	2	12	54	1	51	0	82.1	175	28	0	44.78	3	0	46	6.2	86	14	0	0	0	0	0
39	2303.95	11.95	0	2.13	0	0	2	0	0	2	51	0	83.3	175	28	0	58.22	3	0	46	6.2	86	19.3	0	0	0	0	0
39	2304	0	554.22	0	1	1	3	0	0	1	51	0	83.3	175	28	0	58.22	3	0	46	6.2	86	19.3	0	0	0	0	0
39	2305.5	1.5	0	5.78	0	0	3	0	0	2	51	0	83.3	175	28	0	58.22	3	0	46	6.2	86	19.3	0	0	0	0	0
39	2306	2	0	6.01	0	0	3	0	0	2	51	0	83.3	175	28	0	58.22	3	0	46	6.2	86	19.3	0	0	0	0	0
39	2308	4	0	2.51	0	0	3	0	0	2	51	0	83.3	175	28	0	58.22	3	0	46	6.2	86	19.3	0	0	0	0	0
39	2316	0	554.22	0	1	1	3	12	178	1	51	0	83.3	175	28	0	58.22	3	0	46	6.2	86	19.3	0	0	0	0	0
39	4463.95	11.95	0	3.04	0	0	3	0	0	2	51	0	85.8	175	28	0	46.33	3	1	46	6.2	86	17.8	0	1	0	1	0
39	4464	0	554.22	0	1	1	4	0	0	1	51	0	85.8	175	28	0	46.33	3	1	46	6.2	86	17.8	0	1	0	1	0
39	4465.5	1.5	0	4.62	0	0	4	0	0	2	51	0	85.8	175	28	0	46.33	3	1	46	6.2	86	17.8	0	1	0	1	0
39	4466	2	0	3.61	0	0	4	0	0	2	51	0	85.8	175	28	0	46.33	3	1	46	6.2	86	17.8	0	1	0	1	0
39	4468	4	0	2.1	0	0	4	0	0	2	51	0	85.8	175	28	0	46.33	3	1	46	6.2	86	17.8	0	1	0	1	0
40	0	0	738.96	0	1	1	1	12	9	1	30	1	54	164	21	0	6.84	1	0	46	10.4	63	9999	0	0	0	0	0
40	119.95	11.95	0	1.59	0	0	1	0	0	2	30	1	56	164	21	0	17.51	2	0	46	10.4	63	9999	0	0	0	0	0
40	120	0	738.96	0	1	1	1	0	0	1	30	1	56	164	21	0	17.51	2	0	46	10.4	63	9999	0	0	0	0	0
40	120.5	0.5	0	11.01	0	0	1	0	0	2	30	1	56	164	21	0	17.51	2	0	46	10.4	63	9999	0	0	0	0	0
40	121	1	0	8.31	0	0	1	0	0	2	30	1	56	164	21	0	17.51	2	0	46	10.4	63	9999	0	0	0	0	0
40	121.5	1.5	0	4.73	0	0	1	0	0	2	30	1	56	164	21	0	17.51	2	0	46	10.4	63	9999	0	0	0	0	0
40	132	0	738.96	0	1	1	1	12	56	1	30	1	56	164	21	0	17.51	2	0	46	10.4	63	9999	0	0	0	0	0
40	815.95	11.95	0	4.27	0	0	1	0	0	2	30	1	53.3	164	21	0	62.64	4	0	46	10.4	63	19.4	0	0	0	0	0
40	816	0	738.96	0	1	1	2	0	0	1	30	1	53.3	164	21	0	62.64	4	0	46	10.4	63	19.4	0	0	0	0	0
40	817.5	1.5	0	11.5	0	0	2	0	0	2	30	1	53.3	164	21	0	62.64	4	0	46	10.4	63	19.4	0	0	0	0	0
40	818	2	0	17	0	0	2	0	0	2	30	1	53.3	164	21	0	62.64	4	0	46	10.4	63	19.4	0	0	0	0	0
40	820	4	0	2.89	0	0	2	0	0	2	30	1	53.3	164	21	0	62.64	4	0	46	10.4	63	19.4	0	0	0	0	0
40	828	0	738.96	0	1	1	2	12	62	1	30	1	53.3	164	21	0	62.64	4	0	46	10.4	63	19.4	0	0	0	0	0
40	1583.95	11.95	0	3.74	0	0	2	0	0	2	30	1	64.5	164	21	0	70	4	0	46	10.4	63	20.9	0	0	0	0	0
40	1584	0	738.96	0	1	1	3	0	0	1	30	1	64.5	164	21	0	70	4	0	46	10.4	63	20.9	0	0	0	0	0
40	1585.5	1.5	0	13.37	0	0	3	0	0	2	30	1	64.5	164	21	0	70	4	0	46	10.4	63	20.9	0	0	0	0	0
40	1586	2	0	19.67	0	0	3	0	0	2	30	1	64.5	164	21	0	70	4	0	46	10.4	63	20.9	0	0	0	0	0
40	1588	4	0	6.25	0	0	3	0	0	2	30	1	64.5	164	21	0	70	4	0	46	10.4	63	20.9	0	0	0	0	0
40	1596	0	738.96	0	1	1	3	12	54	1	30	1	64.5	164	21	0	70	4	0	46	10.4	63	20.9	0	0	0	0	0
40	2255.95	11.95	0	7.69	0	0	3	0	0	2	30	1	54.1	164	21	0	78.14	4	0	46	10.4	63	25.1	0	0	0	0	0
40	2256	0	738.96	0	1	1	4	0	0	1	30	1	54.1	164	21	0	78.14	4	0	46	10.4	63	25.1	0	0	0	0	0
40	2257.5	1.5	0	13.36	0	0	4	0	0	2	30	1	54.1	164	21	0	78.14	4	0	46	10.4	63	25.1	0	0	0	0	0
40	2258	2	0	21.62	0	0	4	0	0	2	30	1	54.1	164	21	0	78.14	4	0	46	10.4	63	25.1	0	0	0	0	0
40	2260	4	0	4.34	0	0	4	0	0	2	30	1	54.1	164	21	0	78.14	4	0	46	10.4	63	25.1	0	0	0	0	0
40	2268	0	738.96	0	1	1	4	12	180	1	30	1	54.1	164	21	0	78.14	4	0	46	10.4	63	25.1	0	0	0	0	0
40	4439.95	11.95	0	3.09	0	0	4	0	0	2	30	1	53.8	164	21	0	81.8	4	0	46	10.4	63	22.5	0	0	0	0	0
40	4440	0	738.96	0	1	1	5	0	0	1	30	1	53.8	164	21	0	81.8	4	0	46	10.4	63	22.5	0	0	0	0	0
40	4441.5	1.5	0	6.9	0	0	5	0	0	2	30	1	53.8	164	21	0	81.8	4	0	46	10.4	63	22.5	0	0	0	0	0
40	4442	2	0	3.99	0	0	5	0	0	2	30	1	53.8	164	21	0	81.8	4	0	46	10.4	63	22.5	0	0	0	0	0
40	4444	4	0	4.83	0	0	5	0	0	2	30	1	53.8	164	21	0	81.8	4	0	46	10.4	63	22.5	0	0	0	0	0
41	0	0	738.96	0	1	1	1	12	9	1	57	0	78	175	25	1	13.83	1	0	51	2.6	43	9999	0	0	0	0	0
41	119.95	11.95	0	0.9	0	0	1	0	0	2	57	0	78.8	175	25	1	28.7	2	0	51	2.6	43	9999	0	0	0	0	0
41	120	0	738.96	0	1	1	1	0	0	1	57	0	78.8	175	25	1	28.7	2	0	51	2.6	43	9999	0	0	0	0	0
41	120.5	0.5	0	3.16	0	0	1	0	0	2	57	0	78.8	175	25	1	28.7	2	0	51	2.6	43	9999	0	0	0	0	0
41	121	1	0	10.26	0	0	1	0	0	2	57	0	78.8	175	25	1	28.7	2	0	51	2.6	43	9999	0	0	0	0	0
41	121.5	1.5	0	9.69	0	0	1	0	0	2	57	0	78.8	175	25	1	28.7	2	0	51	2.6	43	9999	0	0	0	0	0
41	122	2	0	3.78	0	0	1	0	0	2	57	0	78.8	175	25	1	28.7	2	0	51	2.6	43	9999	0	0	0	0	0
41	123	3	0	2.13	0	0	1	0	0	2	57	0	78.8	175	25	1	28.7	2	0	51	2.6	43	9999	0	0	0	0	0
41	124	4	0	3.29	0	0	1	0	0	2	57	0	78.8	175	25	1	28.7	2	0	51	2.6	43	9999	0	0	0	0	0
41	126	6	0	0.7	0	0	1	0	0	2	57	0	78.8	175	25	1	28.7	2	0	51	2.6	43	9999	0	0	0	0	0
41	128	8	0	1.75	0	0	1	0	0	2	57	0	78.8	175	25	1	28.7	2	0	51	2.6	43	9999	0	0	0	0	0
41	131.95	11.95	0	4.93	0	0	1	0	0	2	57	0	78.8	175	25	1	28.7	2	0	51	2.6	43	9999	0	0	0	0	0
41	132	0	738.96	0	1	1	1	12	58	1	57	0	78.8	175	25	1	28.7	2	0	51	2.6	43	9999	0	0	0	0	0
41	839.95	11.95	0	2.93	0	0	1	0	0	2	57	0	77	175	25	1	51.67	3	0	51	2.6	43	16.3	0	0	0	0	0
41	840	0	369.48	0	1	1	2	0	0	1	57	0	77	175	25	1	51.67	3	0	51	2.6	43	16.3	0	0	0	0	0
41	841.5	1.5	0	1.52	0	0	2	0	0	2	57	0	77	175	25	1	51.67	3	0	51	2.6	43	16.3	0	0	0	0	0
41	842	2	0	2.25	0	0	2	0	0	2	57	0	77	175	25	1	51.67	3	0	51	2.6	43	16.3	0	0	0	0	0
41	844	4	0	1.72	0	0	2	0	0	2	57	0	77	175	25	1	51.67	3	0	51	2.6	43	16.3	0	0	0	0	0
41	852	0	369.48	0	1	1	2	12	54	1	57	0	77	175	25	1	51.67	3	0	51	2.6	43	16.3	0	0	0	0	0
41	1511.95	11.95	0	7.13	0	0	2	0	0	2	57	0	78.6	175	25	1	55.32	3	0	51	2.6	43	30.3	0	0	0	0	0
41	1512	0	554.22	0	1	1	3	0	0	1	57	0	78.6	175	25	1	55.32	3	0	51	2.6	43	30.3	0	0	0	0	0
41	1513.5	1.5	0	5.48	0	0	3	0	0	2	57	0	78.6	175	25	1	55.32	3	0	51	2.6	43	30.3	0	0	0	0	0
41	1514	2	0	5.2	0	0	3	0	0	2	57	0	78.6	175	25	1	55.32	3	0	51	2.6	43	30.3	0	0	0	0	0
41	1516	4	0	5.04	0	0	3	0	0	2	57	0	78.6	175	25	1	55.32	3	0	51	2.6	43	30.3	0	0	0	0	0
41	1524	0	544.22	0	1	1	3	12	66	1	57	0	78.6	175	25	1	55.32	3	0	51	2.6	43	30.3	0	0	0	0	0
41	2327.95	11.95	0	7.43	0	0	3	0	0	2	57	0	74.7	175	25	1	44.22	3	1	51	2.6	43	14.9	0	0	0	0	0
41	2328	0	369.48	0	1	1	4	0	0	1	57	0	74.7	175	25	1	44.22	3	1	51	2.6	43	14.9	0	0	0	0	0
41	2329.5	1.5	0	0.98	0	0	4	0	0	2	57	0	74.7	175	25	1	44.22	3	1	51	2.6	43	14.9	0	0	0	0	0
41	2330	2	0	1.01	0	0	4	0	0	2	57	0	74.7	175	25	1	44.22	3	1	51	2.6	43	14.9	0	0	0	0	0
41	2332	4	0	2.06	0	0	4	0	0	2	57	0	74.7	175	25	1	44.22	3	1	51	2.6	43	14.9	0	0	0	0	0
41	2340	0	369.48	0	1	1	4	12	156	1	57	0	74.7	175	25	1	44.22	3	1	51	2.6	43	14.9	0	0	0	0	0
41	4223.95	11.95	0	2.02	0	0	4	0	0	2	57	0	75.8	175	25	1	57.69	3	1	51	2.6	43	17.7	0	0	0	0	0
41	4224	0	277.11	0	1	1	5	0	0	1	57	0	75.8	175	25	1	57.69	3	1	51	2.6	43	17.7	0	0	0	0	0
41	4225.5	1.5	0	2.45	0	0	5	0	0	2	57	0	75.8	175	25	1	57.69	3	1	51	2.6	43	17.7	0	0	0	0	0
41	4226	2	0	3.66	0	0	5	0	0	2	57	0	75.8	175	25	1	57.69	3	1	51	2.6	43	17.7	0	0	0	0	0
41	4228	4	0	2.12	0	0	5	0	0	2	57	0	75.8	175	25	1	57.69	3	1	51	2.6	43	17.7	0	0	0	0	0
42	0	0	738.96	0	1	1	1	12	9	1	66	1	60	156	23	0	8.74	1	0	28	13.6	101.5	9999	0	0	0	0	0
42	119.95	11.95	0	0	0	0	1	0	0	2	66	1	63.1	156	23	0	8.87	1	0	28	13.6	101.5	9999	0	0	0	0	0
42	120	0	738.96	0	1	1	1	0	0	1	66	1	63.1	156	23	0	8.87	1	0	28	13.6	101.5	9999	0	0	0	0	0
42	120.5	0.5	0	3.77	0	0	1	0	0	2	66	1	63.1	156	23	0	8.87	1	0	28	13.6	101.5	9999	0	0	0	0	0
42	121	1	0	1.21	0	0	1	0	0	2	66	1	63.1	156	23	0	8.87	1	0	28	13.6	101.5	9999	0	0	0	0	0
42	121.5	1.5	0	0.71	0	0	1	0	0	2	66	1	63.1	156	23	0	8.87	1	0	28	13.6	101.5	9999	0	0	0	0	0
42	122	2	0	0.77	0	0	1	0	0	2	66	1	63.1	156	23	0	8.87	1	0	28	13.6	101.5	9999	0	0	0	0	0
42	123	3	0	0.66	0	0	1	0	0	2	66	1	63.1	156	23	0	8.87	1	0	28	13.6	101.5	9999	0	0	0	0	0
42	124	4	0	1.56	0	0	1	0	0	2	66	1	63.1	156	23	0	8.87	1	0	28	13.6	101.5	9999	0	0	0	0	0
42	126	6	0	0.87	0	0	1	0	0	2	66	1	63.1	156	23	0	8.87	1	0	28	13.6	101.5	9999	0	0	0	0	0
42	128	8	0	2.88	0	0	1	0	0	2	66	1	63.1	156	23	0	8.87	1	0	28	13.6	101.5	9999	0	0	0	0	0
42	131.95	11.95	0	1.01	0	0	1	0	0	2	66	1	63.1	156	23	0	8.87	1	0	28	13.6	101.5	9999	0	0	0	0	0
42	132	0	738.96	0	1	1	1	12	58	1	66	1	63.1	156	23	0	8.87	1	0	28	13.6	101.5	9999	0	0	0	0	0
42	839.95	11.95	0	4.92	0	0	1	0	0	2	66	1	54.2	156	23	0	43.56	3	0	28	13.6	101.5	27.5	0	0	0	0	0
42	840	0	738.96	0	1	1	2	0	0	1	66	1	54.2	156	23	0	43.56	3	0	28	13.6	101.5	27.5	0	0	0	0	0
42	841.5	1.5	0	9.31	0	0	2	0	0	2	66	1	54.2	156	23	0	43.56	3	0	28	13.6	101.5	27.5	0	0	0	0	0
42	842	2	0	6.51	0	0	2	0	0	2	66	1	54.2	156	23	0	43.56	3	0	28	13.6	101.5	27.5	0	0	0	0	0
42	844	4	0	4.3	0	0	2	0	0	2	66	1	54.2	156	23	0	43.56	3	0	28	13.6	101.5	27.5	0	0	0	0	0
42	852	0	738.96	0	1	1	2	12	56	1	66	1	54.2	156	23	0	43.56	3	0	28	13.6	101.5	27.5	0	0	0	0	0
42	1535.95	11.95	0	3.83	0	0	2	0	0	2	66	1	54.8	156	23	0	49.68	3	0	28	13.6	101.5	11.6	0	0	0	0	0
42	1536	0	738.96	0	1	1	3	0	0	1	66	1	54.8	156	23	0	49.68	3	0	28	13.6	101.5	11.6	0	0	0	0	0
42	1537.5	1.5	0	9	0	0	3	0	0	2	66	1	54.8	156	23	0	49.68	3	0	28	13.6	101.5	11.6	0	0	0	0	0
42	1538	2	0	7.34	0	0	3	0	0	2	66	1	54.8	156	23	0	49.68	3	0	28	13.6	101.5	11.6	0	0	0	0	0
42	1540	4	0	2.68	0	0	3	0	0	2	66	1	54.8	156	23	0	49.68	3	0	28	13.6	101.5	11.6	0	0	0	0	0
42	1548	0	738.96	0	1	1	3	12	64	1	66	1	54.8	156	23	0	49.68	3	0	28	13.6	101.5	11.6	0	0	0	0	0
42	2327.95	11.95	0	3.58	0	0	3	0	0	2	66	1	55.4	156	23	0	46	3	0	28	13.6	101.5	25.4	0	0	0	0	0
42	2328	0	738.96	0	1	1	4	0	0	1	66	1	55.4	156	23	0	46	3	0	28	13.6	101.5	25.4	0	0	0	0	0
42	2329.5	1.5	0	9.13	0	0	4	0	0	2	66	1	55.4	156	23	0	46	3	0	28	13.6	101.5	25.4	0	0	0	0	0
42	2330	2	0	15.56	0	0	4	0	0	2	66	1	55.4	156	23	0	46	3	0	28	13.6	101.5	25.4	0	0	0	0	0
42	2332	4	0	5.36	0	0	4	0	0	2	66	1	55.4	156	23	0	46	3	0	28	13.6	101.5	25.4	0	0	0	0	0
42	2340	0	738.96	0	1	1	4	12	168	1	66	1	55.4	156	23	0	46	3	0	28	13.6	101.5	25.4	0	0	0	0	0
42	4367.95	11.95	0	3.26	0	0	4	0	0	2	66	1	55.2	156	23	0	57.63	3	0	28	13.6	101.5	19.7	0	0	0	0	0
42	4368	0	738.96	0	1	1	5	0	0	1	66	1	55.2	156	23	0	57.63	3	0	28	13.6	101.5	19.7	0	0	0	0	0
42	4369.5	1.5	0	6.53	0	0	5	0	0	2	66	1	55.2	156	23	0	57.63	3	0	28	13.6	101.5	19.7	0	0	0	0	0
42	4370	2	0	4.75	0	0	5	0	0	2	66	1	55.2	156	23	0	57.63	3	0	28	13.6	101.5	19.7	0	0	0	0	0
42	4372	4	0	2.97	0	0	5	0	0	2	66	1	55.2	156	23	0	57.63	3	0	28	13.6	101.5	19.7	0	0	0	0	0
43	0	0	738.96	0	1	1	1	12	13	1	70	0	71.5	176	22	0	5.81	1	0	76	12.9	56.5	9999	0	0	0	0	0
43	167.95	11.95	0	0	0	0	1	0	0	2	70	0	70.4	176	22	0	27.66	2	0	76	12.9	56.5	9999	0	0	0	0	0
43	168	0	738.96	0	1	1	1	0	0	1	70	0	70.4	176	22	0	27.66	2	0	76	12.9	56.5	9999	0	0	0	0	0
43	168.5	0.5	0	0	0	0	1	0	0	2	70	0	70.4	176	22	0	27.66	2	0	76	12.9	56.5	9999	0	0	0	0	0
43	169	1	0	0.66	0	0	1	0	0	2	70	0	70.4	176	22	0	27.66	2	0	76	12.9	56.5	9999	0	0	0	0	0
43	169.5	1.5	0	0.96	0	0	1	0	0	2	70	0	70.4	176	22	0	27.66	2	0	76	12.9	56.5	9999	0	0	0	0	0
43	170	2	0	0.95	0	0	1	0	0	2	70	0	70.4	176	22	0	27.66	2	0	76	12.9	56.5	9999	0	0	0	0	0
43	171	3	0	5.72	0	0	1	0	0	2	70	0	70.4	176	22	0	27.66	2	0	76	12.9	56.5	9999	0	0	0	0	0
43	172	4	0	1.39	0	0	1	0	0	2	70	0	70.4	176	22	0	27.66	2	0	76	12.9	56.5	9999	0	0	0	0	0
43	174	6	0	0.6	0	0	1	0	0	2	70	0	70.4	176	22	0	27.66	2	0	76	12.9	56.5	9999	0	0	0	0	0
43	176	8	0	2.39	0	0	1	0	0	2	70	0	70.4	176	22	0	27.66	2	0	76	12.9	56.5	9999	0	0	0	0	0
43	179.95	11.95	0	0.53	0	0	1	0	0	2	70	0	70.4	176	22	0	27.66	2	0	76	12.9	56.5	9999	0	0	0	0	0
43	180	0	738.96	0	1	1	1	12	54	1	70	0	70.4	176	22	0	27.66	2	0	76	12.9	56.5	9999	0	0	0	0	0
43	839.95	11.95	0	4.1	0	0	1	0	0	2	70	0	64.3	176	22	0	43.75	3	0	76	12.9	56.5	35.5	0	0	0	0	0
43	840	0	738.96	0	1	1	2	0	0	1	70	0	64.3	176	22	0	43.75	3	0	76	12.9	56.5	35.5	0	0	0	0	0
43	841.5	1.5	0	5.9	0	0	2	0	0	2	70	0	64.3	176	22	0	43.75	3	0	76	12.9	56.5	35.5	0	0	0	0	0
43	842	2	0	5.14	0	0	2	0	0	2	70	0	64.3	176	22	0	43.75	3	0	76	12.9	56.5	35.5	0	0	0	0	0
43	844	4	0	3.38	0	0	2	0	0	2	70	0	64.3	176	22	0	43.75	3	0	76	12.9	56.5	35.5	0	0	0	0	0
43	852	0	738.96	0	1	1	2	12	58	1	70	0	64.3	176	22	0	43.75	3	0	76	12.9	56.5	35.5	0	0	0	0	0
43	1559.95	11.95	0	3.27	0	0	2	0	0	2	70	0	63.5	176	22	0	42.85	3	0	76	12.9	56.5	33.3	0	0	0	0	0
43	1560	0	738.96	0	1	1	3	0	0	1	70	0	63.5	176	22	0	42.85	3	0	76	12.9	56.5	33.3	0	0	0	0	0
43	1561.5	1.5	0	5.92	0	0	3	0	0	2	70	0	63.5	176	22	0	42.85	3	0	76	12.9	56.5	33.3	0	0	0	0	0
43	1562	2	0	6.61	0	0	3	0	0	2	70	0	63.5	176	22	0	42.85	3	0	76	12.9	56.5	33.3	0	0	0	0	0
43	1564	4	0	3.22	0	0	3	0	0	2	70	0	63.5	176	22	0	42.85	3	0	76	12.9	56.5	33.3	0	0	0	0	0
43	1572	0	738.96	0	1	1	3	12	56	1	70	0	63.5	176	22	0	42.85	3	0	76	12.9	56.5	33.3	0	0	0	0	0
43	2255.95	11.95	0	2.34	0	0	3	0	0	2	70	0	65.7	176	22	0	45.32	3	0	76	12.9	56.5	34.1	0	0	0	0	0
43	2256	0	738.96	0	1	1	4	0	0	1	70	0	65.7	176	22	0	45.32	3	0	76	12.9	56.5	34.1	0	0	0	0	0
43	2257.5	1.5	0	2.31	0	0	4	0	0	2	70	0	65.7	176	22	0	45.32	3	0	76	12.9	56.5	34.1	0	0	0	0	0
43	2258	2	0	2.24	0	0	4	0	0	2	70	0	65.7	176	22	0	45.32	3	0	76	12.9	56.5	34.1	0	0	0	0	0
43	2260	4	0	2.69	0	0	4	0	0	2	70	0	65.7	176	22	0	45.32	3	0	76	12.9	56.5	34.1	0	0	0	0	0
43	2268	0	738.96	0	1	1	4	12	166	1	70	0	65.7	176	22	0	45.32	3	0	76	12.9	56.5	34.1	0	0	0	0	0
43	4271.95	11.95	0	4.04	0	0	4	0	0	2	70	0	65.7	176	22	0	54.6	3	0	76	12.9	56.5	26.7	0	0	0	0	0
43	4272	0	738.96	0	1	1	5	0	0	1	70	0	65.7	176	22	0	54.6	3	0	76	12.9	56.5	26.7	0	0	0	0	0
43	4273.5	1.5	0	4.35	0	0	5	0	0	2	70	0	65.7	176	22	0	54.6	3	0	76	12.9	56.5	26.7	0	0	0	0	0
43	4274	2	0	3.6	0	0	5	0	0	2	70	0	65.7	176	22	0	54.6	3	0	76	12.9	56.5	26.7	0	0	0	0	0
43	4276	4	0	2.33	0	0	5	0	0	2	70	0	65.7	176	22	0	54.6	3	0	76	12.9	56.5	26.7	0	0	0	0	0
44	0	0	738.96	0	1	1	1	12	9	1	70	0	72.5	158	28	0	10.51	1	0	61	7.4	108	9999	0	0	0	0	0
44	119.95	11.95	0	1.36	0	0	1	0	0	2	70	0	73.8	158	28	0	20.89	2	0	61	7.4	108	9999	0	0	0	0	0
44	120	0	738.96	0	1	1	1	0	0	1	70	0	73.8	158	28	0	20.89	2	0	61	7.4	108	9999	0	0	0	0	0
44	120.5	0.5	0	7.47	0	0	1	0	0	2	70	0	73.8	158	28	0	20.89	2	0	61	7.4	108	9999	0	0	0	0	0
44	121	1	0	7.91	0	0	1	0	0	2	70	0	73.8	158	28	0	20.89	2	0	61	7.4	108	9999	0	0	0	0	0
44	121.5	1.5	0	6.69	0	0	1	0	0	2	70	0	73.8	158	28	0	20.89	2	0	61	7.4	108	9999	0	0	0	0	0
44	122	2	0	4.58	0	0	1	0	0	2	70	0	73.8	158	28	0	20.89	2	0	61	7.4	108	9999	0	0	0	0	0
44	123	3	0	2.86	0	0	1	0	0	2	70	0	73.8	158	28	0	20.89	2	0	61	7.4	108	9999	0	0	0	0	0
44	124	4	0	2.37	0	0	1	0	0	2	70	0	73.8	158	28	0	20.89	2	0	61	7.4	108	9999	0	0	0	0	0
44	126	6	0	2.29	0	0	1	0	0	2	70	0	73.8	158	28	0	20.89	2	0	61	7.4	108	9999	0	0	0	0	0
44	128	8	0	1.88	0	0	1	0	0	2	70	0	73.8	158	28	0	20.89	2	0	61	7.4	108	9999	0	0	0	0	0
44	131.95	11.95	0	4.77	0	0	1	0	0	2	70	0	73.8	158	28	0	20.89	2	0	61	7.4	108	9999	0	0	0	0	0
44	132	0	738.96	0	1	1	1	12	58	1	70	0	73.8	158	28	0	20.89	2	0	61	7.4	108	9999	0	0	0	0	0
44	839.95	11.95	0	2.92	0	0	1	0	0	2	70	0	66.9	158	28	0	54.14	3	0	61	7.4	108	9999	0	0	0	0	0
44	840	0	738.96	0	1	1	2	0	0	1	70	0	66.9	158	28	0	54.14	3	0	61	7.4	108	9999	0	0	0	0	0
44	841.5	1.5	0	5.75	0	0	2	0	0	2	70	0	66.9	158	28	0	54.14	3	0	61	7.4	108	9999	0	0	0	0	0
44	842	2	0	5.61	0	0	2	0	0	2	70	0	66.9	158	28	0	54.14	3	0	61	7.4	108	9999	0	0	0	0	0
44	844	4	0	3.79	0	0	2	0	0	2	70	0	66.9	158	28	0	54.14	3	0	61	7.4	108	9999	0	0	0	0	0
44	852	0	738.96	0	1	1	2	12	58	1	70	0	66.9	158	28	0	54.14	3	0	61	7.4	108	9999	0	0	0	0	0
44	1559.95	11.95	0	2.73	0	0	2	0	0	2	70	0	70.2	158	28	0	58.52	3	0	61	7.4	108	16.7	0	0	0	0	0
44	1560	0	738.96	0	1	1	3	0	0	1	70	0	70.2	158	28	0	58.52	3	0	61	7.4	108	16.7	0	0	0	0	0
44	1561.5	1.5	0	8.89	0	0	3	0	0	2	70	0	70.2	158	28	0	58.52	3	0	61	7.4	108	16.7	0	0	0	0	0
44	1562	2	0	9.51	0	0	3	0	0	2	70	0	70.2	158	28	0	58.52	3	0	61	7.4	108	16.7	0	0	0	0	0
44	1564	4	0	4.64	0	0	3	0	0	2	70	0	70.2	158	28	0	58.52	3	0	61	7.4	108	16.7	0	0	0	0	0
44	1572	0	738.96	0	1	1	3	12	54	1	70	0	70.2	158	28	0	58.52	3	0	61	7.4	108	16.7	0	0	0	0	0
44	2231.95	11.95	0	1.9	0	0	3	0	0	2	70	0	69.6	158	28	0	54.14	3	0	61	7.4	108	16.8	0	0	0	0	0
44	2232	0	738.96	0	1	1	4	0	0	1	70	0	69.6	158	28	0	54.14	3	0	61	7.4	108	16.8	0	0	0	0	0
44	2233.5	1.5	0	7.6	0	0	4	0	0	2	70	0	69.6	158	28	0	54.14	3	0	61	7.4	108	16.8	0	0	0	0	0
44	2234	2	0	7.8	0	0	4	0	0	2	70	0	69.6	158	28	0	54.14	3	0	61	7.4	108	16.8	0	0	0	0	0
44	2236	4	0	6.87	0	0	4	0	0	2	70	0	69.6	158	28	0	54.14	3	0	61	7.4	108	16.8	0	0	0	0	0
44	2244	0	738.96	0	1	1	4	12	180	1	70	0	69.6	158	28	0	54.14	3	0	61	7.4	108	16.8	0	0	0	0	0
44	4415.95	11.95	0	1.17	0	0	4	0	0	2	70	0	70.8	158	28	0	68.89	4	0	61	7.4	108	19	0	0	0	0	0
44	4416	0	738.96	0	1	1	5	0	0	1	70	0	70.8	158	28	0	68.89	4	0	61	7.4	108	19	0	0	0	0	0
44	4417.5	1.5	0	0.88	0	0	5	0	0	2	70	0	70.8	158	28	0	68.89	4	0	61	7.4	108	19	0	0	0	0	0
44	4418	2	0	2.76	0	0	5	0	0	2	70	0	70.8	158	28	0	68.89	4	0	61	7.4	108	19	0	0	0	0	0
44	4420	4	0	1.23	0	0	5	0	0	2	70	0	70.8	158	28	0	68.89	4	0	61	7.4	108	19	0	0	0	0	0
45	0	0	738.96	0	1	1	1	12	9	1	44	1	55	156	22	0	7.67	1	0	61	15.1	136.5	9999	0	0	0	0	0
45	119.95	11.95	0	0	0	0	1	0	0	2	44	1	53.9	156	22	0	20.43	2	0	61	15.1	136.5	9999	0	0	0	0	0
45	120	0	738.96	0	1	1	1	0	0	1	44	1	53.9	156	22	0	20.43	2	0	61	15.1	136.5	9999	0	0	0	0	0
45	120.5	0.5	0	13.99	0	0	1	0	0	2	44	1	53.9	156	22	0	20.43	2	0	61	15.1	136.5	9999	0	0	0	0	0
45	121	1	0	6.33	0	0	1	0	0	2	44	1	53.9	156	22	0	20.43	2	0	61	15.1	136.5	9999	0	0	0	0	0
45	121.5	1.5	0	3.19	0	0	1	0	0	2	44	1	53.9	156	22	0	20.43	2	0	61	15.1	136.5	9999	0	0	0	0	0
45	122	2	0	2.06	0	0	1	0	0	2	44	1	53.9	156	22	0	20.43	2	0	61	15.1	136.5	9999	0	0	0	0	0
45	123	3	0	1.17	0	0	1	0	0	2	44	1	53.9	156	22	0	20.43	2	0	61	15.1	136.5	9999	0	0	0	0	0
45	124	4	0	0.77	0	0	1	0	0	2	44	1	53.9	156	22	0	20.43	2	0	61	15.1	136.5	9999	0	0	0	0	0
45	126	6	0	0	0	0	1	0	0	2	44	1	53.9	156	22	0	20.43	2	0	61	15.1	136.5	9999	0	0	0	0	0
45	128	8	0	0	0	0	1	0	0	2	44	1	53.9	156	22	0	20.43	2	0	61	15.1	136.5	9999	0	0	0	0	0
45	131.95	11.95	0	0	0	0	1	0	0	2	44	1	53.9	156	22	0	20.43	2	0	61	15.1	136.5	9999	0	0	0	0	0
45	132	0	738.96	0	1	1	1	12	50	1	44	1	53.9	156	22	0	20.43	2	0	61	15.1	136.5	9999	0	0	0	0	0
45	743.95	11.95	0	20.91	0	0	1	0	0	2	44	1	50.2	156	22	0	39.79	3	0	61	15.1	136.5	28	0	0	0	0	0
45	744	0	738.96	0	1	1	2	0	0	1	44	1	50.2	156	22	0	39.79	3	0	61	15.1	136.5	28	0	0	0	0	0
45	745.5	1.5	0	4.58	0	0	2	0	0	2	44	1	50.2	156	22	0	39.79	3	0	61	15.1	136.5	28	0	0	0	0	0
45	746	2	0	3.37	0	0	2	0	0	2	44	1	50.2	156	22	0	39.79	3	0	61	15.1	136.5	28	0	0	0	0	0
45	748	4	0	3.31	0	0	2	0	0	2	44	1	50.2	156	22	0	39.79	3	0	61	15.1	136.5	28	0	0	0	0	0
45	756	0	738.96	0	1	1	2	12	70	1	44	1	50.2	156	22	0	39.79	3	0	61	15.1	136.5	28	0	0	0	0	0
45	1607.95	11.95	0	3.56	0	0	2	0	0	2	44	1	52.3	156	22	0	48.59	3	0	61	15.1	136.5	32.4	0	0	0	0	0
45	1608	0	738.96	0	1	1	3	0	0	1	44	1	52.3	156	22	0	48.59	3	0	61	15.1	136.5	32.4	0	0	0	0	0
45	1609.5	1.5	0	7.09	0	0	3	0	0	2	44	1	52.3	156	22	0	48.59	3	0	61	15.1	136.5	32.4	0	0	0	0	0
45	1610	2	0	4.82	0	0	3	0	0	2	44	1	52.3	156	22	0	48.59	3	0	61	15.1	136.5	32.4	0	0	0	0	0
45	1612	4	0	1.8	0	0	3	0	0	2	44	1	52.3	156	22	0	48.59	3	0	61	15.1	136.5	32.4	0	0	0	0	0
45	1620	0	738.96	0	1	1	3	12	54	1	44	1	52.3	156	22	0	48.59	3	0	61	15.1	136.5	32.4	0	0	0	0	0
45	2279.95	11.95	0	4.13	0	0	3	0	0	2	44	1	53.5	156	22	0	58.31	3	0	61	15.1	136.5	13	0	0	0	0	0
45	2280	0	738.96	0	1	1	4	0	0	1	44	1	53.5	156	22	0	58.31	3	0	61	15.1	136.5	13	0	0	0	0	0
45	2281.5	1.5	0	12.34	0	0	4	0	0	2	44	1	53.5	156	22	0	58.31	3	0	61	15.1	136.5	13	0	0	0	0	0
45	2282	2	0	15.63	0	0	4	0	0	2	44	1	53.5	156	22	0	58.31	3	0	61	15.1	136.5	13	0	0	0	0	0
45	2284	4	0	4.92	0	0	4	0	0	2	44	1	53.5	156	22	0	58.31	3	0	61	15.1	136.5	13	0	0	0	0	0
45	2292	0	738.96	0	1	1	4	12	178	1	44	1	53.5	156	22	0	58.31	3	0	61	15.1	136.5	13	0	0	0	0	0
45	4439.95	11.95	0	4.76	0	0	4	0	0	2	44	1	56	156	22	0	51.14	3	0	61	15.1	136.5	38.8	0	0	0	0	0
45	4440	0	738.96	0	1	1	5	0	0	1	44	1	56	156	22	0	51.14	3	0	61	15.1	136.5	38.8	0	0	0	0	0
45	4441.5	1.5	0	23.54	0	0	5	0	0	2	44	1	56	156	22	0	51.14	3	0	61	15.1	136.5	38.8	0	0	0	0	0
45	4442	2	0	12.76	0	0	5	0	0	2	44	1	56	156	22	0	51.14	3	0	61	15.1	136.5	38.8	0	0	0	0	0
45	4444	4	0	6.75	0	0	5	0	0	2	44	1	56	156	22	0	51.14	3	0	61	15.1	136.5	38.8	0	0	0	0	0
46	0	0	738.96	0	1	1	1	12	11	1	49	0	73	177	23	1	10.97	1	0	48	9999	0	16.8	0	0	0	0	0
46	143.95	11.95	0	2.91	0	0	1	0	0	2	49	0	72.9	177	23	1	34.89	3	0	48	9999	0	17.7	0	0	0	0	0
46	144	0	738.96	0	1	1	1	0	0	1	49	0	72.9	177	23	1	34.89	3	0	48	9999	0	17.7	0	0	0	0	0
46	144.5	0.5	0	6.53	0	0	1	0	0	2	49	0	72.9	177	23	1	34.89	3	0	48	9999	0	17.7	0	0	0	0	0
46	145	1	0	9.01	0	0	1	0	0	2	49	0	72.9	177	23	1	34.89	3	0	48	9999	0	17.7	0	0	0	0	0
46	145.5	1.5	0	13.41	0	0	1	0	0	2	49	0	72.9	177	23	1	34.89	3	0	48	9999	0	17.7	0	0	0	0	0
46	146	2	0	12.02	0	0	1	0	0	2	49	0	72.9	177	23	1	34.89	3	0	48	9999	0	17.7	0	0	0	0	0
46	147	3	0	11.72	0	0	1	0	0	2	49	0	72.9	177	23	1	34.89	3	0	48	9999	0	17.7	0	0	0	0	0
46	148	4	0	7.27	0	0	1	0	0	2	49	0	72.9	177	23	1	34.89	3	0	48	9999	0	17.7	0	0	0	0	0
46	150	6	0	2.73	0	0	1	0	0	2	49	0	72.9	177	23	1	34.89	3	0	48	9999	0	17.7	0	0	0	0	0
46	152	8	0	1.62	0	0	1	0	0	2	49	0	72.9	177	23	1	34.89	3	0	48	9999	0	17.7	0	0	0	0	0
46	156	0	738.96	0	1	1	1	12	194	1	49	0	72.9	177	23	1	34.89	3	0	48	9999	0	17.7	0	0	0	0	0
46	2495.95	11.95	0	5.59	0	0	1	0	0	2	49	0	72.5	177	23	1	53.26	3	1	48	9999	0	1.1	0	1	0	1	0
46	2496	0	738.96	0	1	1	2	0	0	1	49	0	72.5	177	23	1	53.26	3	1	48	9999	0	1.1	0	1	0	1	0
46	2497.5	1.5	0	5.54	0	0	2	0	0	2	49	0	72.5	177	23	1	53.26	3	1	48	9999	0	1.1	0	1	0	1	0
46	2500	4	0	5.86	0	0	2	0	0	2	49	0	72.5	177	23	1	53.26	3	1	48	9999	0	1.1	0	1	0	1	0
47	0	0	738.96	0	1	1	1	12	11	1	36	1	96.5	163	35	1	7.14	1	0	57	9999	0	34	0	0	0	0	0
47	143.95	11.95	0	2.62	0	0	1	0	0	2	36	1	94.3	163	35	1	70	4	0	57	9999	0	9999	0	0	0	0	0
47	144	0	738.96	0	1	1	1	0	0	1	36	1	94.3	163	35	1	70	4	0	57	9999	0	9999	0	0	0	0	0
47	144.5	0.5	0	6.77	0	0	1	0	0	2	36	1	94.3	163	35	1	70	4	0	57	9999	0	9999	0	0	0	0	0
47	145	1	0	12.44	0	0	1	0	0	2	36	1	94.3	163	35	1	70	4	0	57	9999	0	9999	0	0	0	0	0
47	145.5	1.5	0	9.68	0	0	1	0	0	2	36	1	94.3	163	35	1	70	4	0	57	9999	0	9999	0	0	0	0	0
47	146	2	0	7.53	0	0	1	0	0	2	36	1	94.3	163	35	1	70	4	0	57	9999	0	9999	0	0	0	0	0
47	147	3	0	2.99	0	0	1	0	0	2	36	1	94.3	163	35	1	70	4	0	57	9999	0	9999	0	0	0	0	0
47	148	4	0	2.15	0	0	1	0	0	2	36	1	94.3	163	35	1	70	4	0	57	9999	0	9999	0	0	0	0	0
47	150	6	0	1.04	0	0	1	0	0	2	36	1	94.3	163	35	1	70	4	0	57	9999	0	9999	0	0	0	0	0
47	152	8	0	1.15	0	0	1	0	0	2	36	1	94.3	163	35	1	70	4	0	57	9999	0	9999	0	0	0	0	0
47	155.95	11.95	0	0	0	0	1	0	0	2	36	1	94.3	163	35	1	70	4	0	57	9999	0	9999	0	0	0	0	0
47	156	0	738.96	0	1	1	1	12	72	1	36	1	94.3	163	35	1	70	4	0	57	9999	0	9999	0	0	0	0	0
47	1031.95	11.95	0	8.86	0	0	1	0	0	2	36	1	89.8	163	35	1	57.18	3	0	57	9999	0	32.4	0	0	0	0	0
47	1032	0	738.96	0	1	1	2	0	0	1	36	1	89.8	163	35	1	57.18	3	0	57	9999	0	32.4	0	0	0	0	0
47	1033.5	1.5	0	36.84	0	0	2	0	0	2	36	1	89.8	163	35	1	57.18	3	0	57	9999	0	32.4	0	0	0	0	0
47	1044	0	738.96	0	1	1	2	12	22	1	36	1	89.8	163	35	1	57.18	3	0	57	9999	0	32.4	0	0	0	0	0
47	1319.95	11.95	0	3.45	0	0	2	0	0	2	36	1	92	163	35	1	57.75	3	0	57	9999	0	28.4	0	0	0	0	0
47	1320	0	738.96	0	1	1	3	0	0	1	36	1	92	163	35	1	57.75	3	0	57	9999	0	28.4	0	0	0	0	0
47	1321.5	1.5	0	8.85	0	0	3	0	0	2	36	1	92	163	35	1	57.75	3	0	57	9999	0	28.4	0	0	0	0	0
47	1322	2	0	6.85	0	0	3	0	0	2	36	1	92	163	35	1	57.75	3	0	57	9999	0	28.4	0	0	0	0	0
47	1324	4	0	2.83	0	0	3	0	0	2	36	1	92	163	35	1	57.75	3	0	57	9999	0	28.4	0	0	0	0	0
47	1332	0	738.96	0	1	1	3	12	54	1	36	1	92	163	35	1	57.75	3	0	57	9999	0	28.4	0	0	0	0	0
47	1991.95	11.95	0	7.17	0	0	3	0	0	2	36	1	92.5	163	35	1	54.44	3	0	57	9999	0	26.2	0	0	0	0	0
47	1992	0	738.96	0	1	1	4	0	0	1	36	1	92.5	163	35	1	54.44	3	0	57	9999	0	26.2	0	0	0	0	0
47	1993.5	1.5	0	8.02	0	0	4	0	0	2	36	1	92.5	163	35	1	54.44	3	0	57	9999	0	26.2	0	0	0	0	0
47	1994	2	0	5.01	0	0	4	0	0	2	36	1	92.5	163	35	1	54.44	3	0	57	9999	0	26.2	0	0	0	0	0
47	1996	4	0	3.34	0	0	4	0	0	2	36	1	92.5	163	35	1	54.44	3	0	57	9999	0	26.2	0	0	0	0	0
47	2004	0	738.96	0	1	1	4	12	194	1	36	1	92.5	163	35	1	54.44	3	0	57	9999	0	26.2	0	0	0	0	0
47	4343.95	11.95	0	4.86	0	0	4	0	0	2	36	1	94	163	35	1	45.39	3	0	57	9999	0	29.1	0	0	0	0	0
47	4344	0	738.96	0	1	1	5	0	0	1	36	1	94	163	35	1	45.39	3	0	57	9999	0	29.1	0	0	0	0	0
47	4345.5	1.5	0	7.1	0	0	5	0	0	2	36	1	94	163	35	1	45.39	3	0	57	9999	0	29.1	0	0	0	0	0
47	4346	2	0	8.56	0	0	5	0	0	2	36	1	94	163	35	1	45.39	3	0	57	9999	0	29.1	0	0	0	0	0
47	4348	4	0	4.12	0	0	5	0	0	2	36	1	94	163	35	1	45.39	3	0	57	9999	0	29.1	0	0	0	0	0
49	0	0	738.96	0	1	1	1	12	9	1	28	1	52	167	19	0	16.77	2	0	62	9999	81	13	0	0	0	0	0
49	119.95	11.95	0	4.15	0	0	1	0	0	2	28	1	55.6	167	19	0	40.21	3	0	62	9999	81	14.8	0	0	0	0	0
49	120	0	738.96	0	1	1	1	0	0	1	28	1	55.6	167	19	0	40.21	3	0	62	9999	81	14.8	0	0	0	0	0
49	120.5	0.5	0	3.87	0	0	1	0	0	2	28	1	55.6	167	19	0	40.21	3	0	62	9999	81	14.8	0	0	0	0	0
49	121	1	0	3.4	0	0	1	0	0	2	28	1	55.6	167	19	0	40.21	3	0	62	9999	81	14.8	0	0	0	0	0
49	121.5	1.5	0	3.26	0	0	1	0	0	2	28	1	55.6	167	19	0	40.21	3	0	62	9999	81	14.8	0	0	0	0	0
49	122	2	0	3.95	0	0	1	0	0	2	28	1	55.6	167	19	0	40.21	3	0	62	9999	81	14.8	0	0	0	0	0
49	123	3	0	10.09	0	0	1	0	0	2	28	1	55.6	167	19	0	40.21	3	0	62	9999	81	14.8	0	0	0	0	0
49	124	4	0	4.78	0	0	1	0	0	2	28	1	55.6	167	19	0	40.21	3	0	62	9999	81	14.8	0	0	0	0	0
49	126	6	0	3.34	0	0	1	0	0	2	28	1	55.6	167	19	0	40.21	3	0	62	9999	81	14.8	0	0	0	0	0
49	128	8	0	3.76	0	0	1	0	0	2	28	1	55.6	167	19	0	40.21	3	0	62	9999	81	14.8	0	0	0	0	0
49	131.95	11.95	0	3.9	0	0	1	0	0	2	28	1	55.6	167	19	0	40.21	3	0	62	9999	81	14.8	0	0	0	0	0
49	132	0	738.96	0	1	1	1	12	94	1	28	1	55.6	167	19	0	40.21	3	0	62	9999	81	14.8	0	0	0	0	0
49	1271.95	11.95	0	1.59	0	0	1	0	0	2	28	1	53.5	167	19	0	67.03	4	0	62	9999	81	17.2	0	0	0	0	0
49	1272	0	738.96	0	1	1	2	0	0	1	28	1	53.5	167	19	0	67.03	4	0	62	9999	81	17.2	0	0	0	0	0
49	1273.5	1.5	0	6.36	0	0	2	0	0	2	28	1	53.5	167	19	0	67.03	4	0	62	9999	81	17.2	0	0	0	0	0
49	1274	2	0	8.01	0	0	2	0	0	2	28	1	53.5	167	19	0	67.03	4	0	62	9999	81	17.2	0	0	0	0	0
49	1276	4	0	1.61	0	0	2	0	0	2	28	1	53.5	167	19	0	67.03	4	0	62	9999	81	17.2	0	0	0	0	0
49	1284	0	738.96	0	1	1	2	12	68	1	28	1	53.5	167	19	0	67.03	4	0	62	9999	81	17.2	0	0	0	0	0
49	2111.95	11.95	0	2.49	0	0	2	0	0	2	28	1	52	167	19	0	59.66	3	0	62	9999	81	24.8	0	0	0	0	0
49	2112	0	738.96	0	1	1	3	0	0	1	28	1	52	167	19	0	59.66	3	0	62	9999	81	24.8	0	0	0	0	0
49	2113.5	1.5	0	9.55	0	0	3	0	0	2	28	1	52	167	19	0	59.66	3	0	62	9999	81	24.8	0	0	0	0	0
49	2114	2	0	10.15	0	0	3	0	0	2	28	1	52	167	19	0	59.66	3	0	62	9999	81	24.8	0	0	0	0	0
49	2116	4	0	2.81	0	0	3	0	0	2	28	1	52	167	19	0	59.66	3	0	62	9999	81	24.8	0	0	0	0	0
49	2124	0	738.96	0	1	1	3	12	322	1	28	1	52	167	19	0	59.66	3	0	62	9999	81	24.8	0	0	0	0	0
49	5999.95	11.95	0	6.63	0	0	3	0	0	2	28	1	53	167	19	0	49.67	3	0	62	9999	81	18	0	0	0	0	0
49	6000	0	738.96	0	1	1	4	0	0	1	28	1	53	167	19	0	49.67	3	0	62	9999	81	18	0	0	0	0	0
49	6001.5	1.5	0	7.15	0	0	4	0	0	2	28	1	53	167	19	0	49.67	3	0	62	9999	81	18	0	0	0	0	0
49	6002	2	0	4.45	0	0	4	0	0	2	28	1	53	167	19	0	49.67	3	0	62	9999	81	18	0	0	0	0	0
49	6004	4	0	1.56	0	0	4	0	0	2	28	1	53	167	19	0	49.67	3	0	62	9999	81	18	0	0	0	0	0
50	0	0	738.96	0	1	1	1	12	21	1	34	1	57	168	19	0	6.99	1	0	56	7.3	117	39.5	0	0	0	0	0
50	263.95	11.95	0	4.02	0	0	1	0	0	2	34	1	52	168	19	0	15.1	2	0	56	7.3	117	32	0	0	0	0	0
50	264	0	738.96	0	1	1	1	0	0	1	34	1	52	168	19	0	15.1	2	0	56	7.3	117	32	0	0	0	0	0
50	264.5	0.5	0	13.75	0	0	1	0	0	2	34	1	52	168	19	0	15.1	2	0	56	7.3	117	32	0	0	0	0	0
50	265	1	0	12.07	0	0	1	0	0	2	34	1	52	168	19	0	15.1	2	0	56	7.3	117	32	0	0	0	0	0
50	265.5	1.5	0	6.65	0	0	1	0	0	2	34	1	52	168	19	0	15.1	2	0	56	7.3	117	32	0	0	0	0	0
50	266	2	0	4.71	0	0	1	0	0	2	34	1	52	168	19	0	15.1	2	0	56	7.3	117	32	0	0	0	0	0
50	267	3	0	3.78	0	0	1	0	0	2	34	1	52	168	19	0	15.1	2	0	56	7.3	117	32	0	0	0	0	0
50	268	4	0	3.84	0	0	1	0	0	2	34	1	52	168	19	0	15.1	2	0	56	7.3	117	32	0	0	0	0	0
50	270	6	0	2.63	0	0	1	0	0	2	34	1	52	168	19	0	15.1	2	0	56	7.3	117	32	0	0	0	0	0
50	272	8	0	2.74	0	0	1	0	0	2	34	1	52	168	19	0	15.1	2	0	56	7.3	117	32	0	0	0	0	0
50	275.95	11.95	0	0	0	0	1	0	0	2	34	1	52	168	19	0	15.1	2	0	56	7.3	117	32	0	0	0	0	0
50	276	0	738.96	0	1	1	1	12	36	1	34	1	52	168	19	0	15.1	2	0	56	7.3	117	32	0	0	0	0	0
50	719.95	11.95	0	5.81	0	0	1	0	0	2	34	1	50.6	168	19	0	22.72	2	0	56	7.3	117	40	0	0	0	0	0
50	720	0	738.96	0	1	1	2	12	73	1	34	1	50.6	168	19	0	22.72	2	0	56	7.3	117	40	0	0	0	0	0
50	1607.95	11.95	0	7.67	0	0	2	0	0	2	34	1	52.4	168	19	0	35.93	3	0	56	7.3	117	29	0	0	0	0	0
50	1608	0	738.96	0	1	1	3	12	55	1	34	1	52.4	168	19	0	35.93	3	0	56	7.3	117	29	0	0	0	0	0
50	2279.95	11.95	0	10.21	0	0	3	0	0	2	34	1	52	168	19	0	40.1	3	0	56	7.3	117	40	0	0	0	0	0
50	2280	0	738.96	0	1	1	4	0	0	1	34	1	52	168	19	0	40.1	3	0	56	7.3	117	40	0	0	0	0	0
50	2282	2	0	15.71	0	0	4	0	0	2	34	1	52	168	19	0	40.1	3	0	56	7.3	117	40	0	0	0	0	0
50	2284	4	0	8.67	0	0	4	0	0	2	34	1	52	168	19	0	40.1	3	0	56	7.3	117	40	0	0	0	0	0
50	2292	0	738.96	0	1	1	4	12	178	1	34	1	52	168	19	0	40.1	3	0	56	7.3	117	40	0	0	0	0	0
50	4439.95	11.95	0	8.45	0	0	4	0	0	2	34	1	50	168	19	0	9999	2	1	56	7.3	117	34	0	0	0	0	0
50	4440	0	738.96	0	1	1	5	0	0	1	34	1	50	168	19	0	9999	2	1	56	7.3	117	34	0	0	0	0	0
50	4441.5	1.5	0	15.02	0	0	5	0	0	2	34	1	50	168	19	0	9999	2	1	56	7.3	117	34	0	0	0	0	0
50	4442	2	0	12.55	0	0	5	0	0	2	34	1	50	168	19	0	9999	2	1	56	7.3	117	34	0	0	0	0	0
50	4444	4	0	10.32	0	0	5	0	0	2	34	1	50	168	19	0	9999	2	1	56	7.3	117	34	0	0	0	0	0
51	0	0	738.96	0	1	1	2	12	43	1	45	0	79	177	26	0	29.91	2	1	45	20.4	87	21.5	0	0	0	0	0
51	527.95	11.95	0	4.84	0	0	2	0	0	2	45	0	76	177	26	0	34.61	3	0	45	20.4	87	24.5	0	0	0	0	1
51	528	0	738.96	0	1	1	2	12	65	1	45	0	76	177	26	0	34.61	3	0	45	20.4	87	24.5	0	0	0	0	1
51	1319.95	11.95	0	4.42	0	0	3	0	0	2	45	0	78.3	177	26	0	36.89	3	0	45	20.4	87	14	0	0	0	0	0
51	1320	0	554.22	0	1	1	3	12	213	1	45	0	78.3	177	26	0	36.89	3	0	45	20.4	87	14	0	0	0	0	0
51	3887.95	11.95	0	2.28	0	0	4	0	0	2	45	0	82	177	26	0	40.48	3	0	45	20.4	87	22.3	0	0	0	0	0
51	3888	0	554.22	0	1	1	4	0	0	1	45	0	82	177	26	0	40.48	3	0	45	20.4	87	22.3	0	0	0	0	0
51	3889.5	1.5	0	8.02	0	0	4	0	0	2	45	0	82	177	26	0	40.48	3	0	45	20.4	87	22.3	0	0	0	0	0
52	0	0	738.96	0	1	1	1	12	9	1	59	1	91.8	174	30	0	11.52	1	0	72	18.2	107	23.1	0	0	0	0	0
52	119.95	11.95	0	1.03	0	0	1	0	0	2	59	1	101.6	174	30	0	6.21	1	0	72	18.2	107	17.6	0	0	0	0	0
52	120	0	738.96	0	1	1	1	0	0	1	59	1	101.6	174	30	0	6.21	1	0	72	18.2	107	17.6	0	0	0	0	0
52	120.5	0.5	0	2.95	0	0	1	0	0	2	59	1	101.6	174	30	0	6.21	1	0	72	18.2	107	17.6	0	0	0	0	0
52	121	1	0	2.59	0	0	1	0	0	2	59	1	101.6	174	30	0	6.21	1	0	72	18.2	107	17.6	0	0	0	0	0
52	121.5	1.5	0	2.01	0	0	1	0	0	2	59	1	101.6	174	30	0	6.21	1	0	72	18.2	107	17.6	0	0	0	0	0
52	122	2	0	1.39	0	0	1	0	0	2	59	1	101.6	174	30	0	6.21	1	0	72	18.2	107	17.6	0	0	0	0	0
52	123	3	0	1.35	0	0	1	0	0	2	59	1	101.6	174	30	0	6.21	1	0	72	18.2	107	17.6	0	0	0	0	0
52	124	4	0	1.45	0	0	1	0	0	2	59	1	101.6	174	30	0	6.21	1	0	72	18.2	107	17.6	0	0	0	0	0
52	126	6	0	0.82	0	0	1	0	0	2	59	1	101.6	174	30	0	6.21	1	0	72	18.2	107	17.6	0	0	0	0	0
52	128	8	0	0.71	0	0	1	0	0	2	59	1	101.6	174	30	0	6.21	1	0	72	18.2	107	17.6	0	0	0	0	0
52	131.95	11.95	0	1.07	0	0	1	0	0	2	59	1	101.6	174	30	0	6.21	1	0	72	18.2	107	17.6	0	0	0	0	0
52	132	0	738.96	0	1	1	1	12	50	1	59	1	101.6	174	30	0	6.21	1	0	72	18.2	107	17.6	0	0	0	0	0
52	743.95	11.95	0	5.24	0	0	1	0	0	2	59	1	90.4	174	30	0	12.19	1	0	72	18.2	107	28.7	1	0	0	0	0
52	744	0	738.96	0	1	1	2	12	69	1	59	1	90.4	174	30	0	12.19	1	0	72	18.2	107	28.7	1	0	0	0	0
52	1584	0	738.96	0	1	1	3	0	0	1	59	1	84.2	174	30	0	12.98	1	1	72	18.2	107	20	0	0	0	0	0
52	1585.5	1.5	0	3.33	0	0	3	0	0	2	59	1	84.2	174	30	0	12.98	1	1	72	18.2	107	20	0	0	0	0	0
52	1586	2	0	3.34	0	0	3	0	0	2	59	1	84.2	174	30	0	12.98	1	1	72	18.2	107	20	0	0	0	0	0
52	1588	4	0	0.94	0	0	3	0	0	2	59	1	84.2	174	30	0	12.98	1	1	72	18.2	107	20	0	0	0	0	0
53	0	0	738.96	0	1	1	1	12	15	1	66	1	62	162	22	0	10.57	1	0	35	8	87	11.6	0	0	0	0	0
53	192	0	738.96	0	1	1	1	12	41	1	66	1	63.2	162	22	0	9.25	1	0	35	8	87	23	0	0	0	0	0
53	695.95	11.95	0	4	0	0	2	0	0	2	66	1	54.8	162	22	0	25.22	2	1	35	8	87	29.6	0	0	0	0	0
53	696	0	738.96	0	1	1	2	12	55	1	66	1	54.8	162	22	0	25.22	2	1	35	8	87	29.6	0	0	0	0	0
53	1367.95	11.95	0	0.2	0	0	3	0	0	2	66	1	55.6	162	22	0	27.68	2	0	35	8	87	23.2	0	0	0	0	0
53	1368	0	554.22	0	1	1	3	0	0	1	66	1	55.6	162	22	0	27.68	2	0	35	8	87	23.2	0	0	0	0	0
53	1369.5	1.5	0	11.52	0	0	3	0	0	2	66	1	55.6	162	22	0	27.68	2	0	35	8	87	23.2	0	0	0	0	0
53	1370	2	0	6.7	0	0	3	0	0	2	66	1	55.6	162	22	0	27.68	2	0	35	8	87	23.2	0	0	0	0	0
53	1372	4	0	4.21	0	0	3	0	0	2	66	1	55.6	162	22	0	27.68	2	0	35	8	87	23.2	0	0	0	0	0
53	1380	0	554.22	0	1	1	3	12	54	1	66	1	55.6	162	22	0	27.68	2	0	35	8	87	23.2	0	0	0	0	0
53	2039.95	11.95	0	2.89	0	0	3	0	0	2	66	1	54.8	162	22	0	25.58	2	0	35	8	87	23	0	0	0	0	0
53	2040	0	554.22	0	1	1	4	0	0	1	66	1	54.8	162	22	0	25.58	2	0	35	8	87	23	0	0	0	0	0
53	2041.5	1.5	0	12.27	0	0	4	0	0	2	66	1	54.8	162	22	0	25.58	2	0	35	8	87	23	0	0	0	0	0
53	2042	2	0	8.42	0	0	4	0	0	2	66	1	54.8	162	22	0	25.58	2	0	35	8	87	23	0	0	0	0	0
53	2044	4	0	4.07	0	0	4	0	0	2	66	1	54.8	162	22	0	25.58	2	0	35	8	87	23	0	0	0	0	0
53	2052	0	554.22	0	1	1	4	12	194	1	66	1	54.8	162	22	0	25.58	2	0	35	8	87	23	0	0	0	0	0
53	4391.95	11.95	0	3.54	0	0	4	0	0	2	66	1	54.5	162	22	0	18.67	2	1	35	8	87	13.7	0	1	0	1	0
53	4392	0	554.22	0	1	1	5	0	0	1	66	1	54.5	162	22	0	18.67	2	1	35	8	87	13.7	0	1	0	1	0
53	4393.5	1.5	0	16.09	0	0	5	0	0	2	66	1	54.5	162	22	0	18.67	2	1	35	8	87	13.7	0	1	0	1	0
53	4394	2	0	13.18	0	0	5	0	0	2	66	1	54.5	162	22	0	18.67	2	1	35	8	87	13.7	0	1	0	1	0
53	4396	4	0	10.51	0	0	5	0	0	2	66	1	54.5	162	22	0	18.67	2	1	35	8	87	13.7	0	1	0	1	0
55	0	0	738.96	0	1	1	1	12	15	1	31	0	56	160	21	1	16.76	2	0	52	2.3	5	37.7	0	0	0	0	0
55	191.95	11.95	0	2.82	0	0	1	0	0	2	31	0	50.4	160	21	1	94.1	5	0	52	2.3	5	9999	0	0	0	0	0
55	192	0	738.96	0	1	1	1	0	0	1	31	0	50.4	160	21	1	94.1	5	0	52	2.3	5	9999	0	0	0	0	0
55	192.5	0.5	0	6.9	0	0	1	0	0	2	31	0	50.4	160	21	1	94.1	5	0	52	2.3	5	9999	0	0	0	0	0
55	193	1	0	12.59	0	0	1	0	0	2	31	0	50.4	160	21	1	94.1	5	0	52	2.3	5	9999	0	0	0	0	0
55	193.5	1.5	0	8.46	0	0	1	0	0	2	31	0	50.4	160	21	1	94.1	5	0	52	2.3	5	9999	0	0	0	0	0
55	194	2	0	5.03	0	0	1	0	0	2	31	0	50.4	160	21	1	94.1	5	0	52	2.3	5	9999	0	0	0	0	0
55	195	3	0	2.9	0	0	1	0	0	2	31	0	50.4	160	21	1	94.1	5	0	52	2.3	5	9999	0	0	0	0	0
55	196	4	0	3.04	0	0	1	0	0	2	31	0	50.4	160	21	1	94.1	5	0	52	2.3	5	9999	0	0	0	0	0
55	198	6	0	4.46	0	0	1	0	0	2	31	0	50.4	160	21	1	94.1	5	0	52	2.3	5	9999	0	0	0	0	0
55	200	8	0	1.38	0	0	1	0	0	2	31	0	50.4	160	21	1	94.1	5	0	52	2.3	5	9999	0	0	0	0	0
55	203.95	11.95	0	2.2	0	0	1	0	0	2	31	0	50.4	160	21	1	94.1	5	0	52	2.3	5	9999	0	0	0	0	0
55	204	0	738.96	0	1	1	1	12	52	1	31	0	50.4	160	21	1	94.1	5	0	52	2.3	5	9999	0	0	0	0	0
55	839.95	11.95	0	3.47	0	0	1	0	0	2	31	0	55	160	21	1	87.19	4	0	52	2.3	5	38.6	0	0	0	0	0
55	840	0	738.96	0	1	1	2	12	27	1	31	0	55	160	21	1	87.19	4	0	52	2.3	5	38.6	0	0	0	0	0
55	1175.95	11.95	0	2.72	0	0	2	0	0	2	31	0	55.3	160	21	1	72.57	4	0	52	2.3	5	38.5	0	0	0	0	0
55	1176	0	738.96	0	1	1	3	12	85	1	31	0	55.3	160	21	1	72.57	4	0	52	2.3	5	38.5	0	0	0	0	0
55	2207.95	11.95	0	5.2	0	0	3	0	0	2	31	0	57	160	21	1	71.07	4	0	52	2.3	5	34.8	0	0	0	0	0
55	2208	0	738.96	0	1	1	4	0	0	1	31	0	57	160	21	1	71.07	4	0	52	2.3	5	34.8	0	0	0	0	0
55	2209.5	1.5	0	8.13	0	0	4	0	0	2	31	0	57	160	21	1	71.07	4	0	52	2.3	5	34.8	0	0	0	0	0
56	0	0	738.96	0	1	1	1	12	11	1	29	0	56	182	17	0	14	1	0	36	9	0	15.7	0	0	0	0	0
56	143.95	11.95	0	3.88	0	0	1	0	0	2	29	0	63	182	17	0	12.2	1	0	36	9	0	9999	0	0	0	0	0
56	144	0	738.96	0	1	1	1	0	0	1	29	0	63	182	17	0	12.2	1	0	36	9	0	9999	0	0	0	0	0
56	144.5	0.5	0	12.6	0	0	1	0	0	2	29	0	63	182	17	0	12.2	1	0	36	9	0	9999	0	0	0	0	0
56	145	1	0	12.54	0	0	1	0	0	2	29	0	63	182	17	0	12.2	1	0	36	9	0	9999	0	0	0	0	0
56	145.5	1.5	0	14.78	0	0	1	0	0	2	29	0	63	182	17	0	12.2	1	0	36	9	0	9999	0	0	0	0	0
56	146	2	0	10.85	0	0	1	0	0	2	29	0	63	182	17	0	12.2	1	0	36	9	0	9999	0	0	0	0	0
56	147	3	0	8.13	0	0	1	0	0	2	29	0	63	182	17	0	12.2	1	0	36	9	0	9999	0	0	0	0	0
56	148	4	0	5.62	0	0	1	0	0	2	29	0	63	182	17	0	12.2	1	0	36	9	0	9999	0	0	0	0	0
56	150	6	0	2.81	0	0	1	0	0	2	29	0	63	182	17	0	12.2	1	0	36	9	0	9999	0	0	0	0	0
56	152	8	0	1.61	0	0	1	0	0	2	29	0	63	182	17	0	12.2	1	0	36	9	0	9999	0	0	0	0	0
56	155.95	11.95	0	8.14	0	0	1	0	0	2	29	0	63	182	17	0	12.2	1	0	36	9	0	9999	0	0	0	0	0
56	156	0	738.96	0	1	1	1	12	66	1	29	0	63	182	17	0	12.2	1	0	36	9	0	9999	0	0	0	0	0
56	959.95	11.95	0	3.68	0	0	1	0	0	2	29	0	54.1	182	17	0	14.23	1	1	36	9	0	9999	0	0	0	0	0
56	960	0	738.96	0	1	1	2	0	0	1	29	0	54.1	182	17	0	14.23	1	1	36	9	0	9999	0	0	0	0	0
56	961.5	1.5	0	7.25	0	0	2	0	0	2	29	0	54.1	182	17	0	14.23	1	1	36	9	0	9999	0	0	0	0	0
56	964	4	0	1.76	0	0	2	0	0	2	29	0	54.1	182	17	0	14.23	1	1	36	9	0	9999	0	0	0	0	0
56	972	0	738.96	0	1	1	2	12	44	1	29	0	54.1	182	17	0	14.23	1	1	36	9	0	9999	0	0	0	0	0
56	1512	0	369.48	0	1	1	2	12	65	1	29	0	56	182	17	0	19.85	1	1	36	9	0	25.7	0	1	1	0	0
56	2303.95	11.95	0	9.79	0	0	3	0	0	2	29	0	54.1	182	17	0	26.98	2	1	36	9	0	50	0	0	0	0	0
56	2304	0	369.48	0	1	1	3	0	0	1	29	0	54.1	182	17	0	26.98	2	1	36	9	0	50	0	0	0	0	0
56	2305.5	1.5	0	11.87	0	0	3	0	0	2	29	0	54.1	182	17	0	26.98	2	1	36	9	0	50	0	0	0	0	0
56	2308	4	0	9.82	0	0	3	0	0	2	29	0	54.1	182	17	0	26.98	2	1	36	9	0	50	0	0	0	0	0
57	0	0	738.96	0	1	1	1	12	13	1	48	0	98	186	28	0	10.3	1	0	68	13.1	0	11.5	0	0	0	0	0
57	167.95	11.95	0	5.54	0	0	1	0	0	2	48	0	105.8	186	28	0	4.5	1	0	68	13.1	0	9999	0	0	0	0	0
57	168	0	738.96	0	1	1	1	0	0	1	48	0	105.8	186	28	0	4.5	1	0	68	13.1	0	9999	0	0	0	0	0
57	168.5	0.5	0	6.78	0	0	1	0	0	2	48	0	105.8	186	28	0	4.5	1	0	68	13.1	0	9999	0	0	0	0	0
57	169	1	0	6.3	0	0	1	0	0	2	48	0	105.8	186	28	0	4.5	1	0	68	13.1	0	9999	0	0	0	0	0
57	169.5	1.5	0	5.2	0	0	1	0	0	2	48	0	105.8	186	28	0	4.5	1	0	68	13.1	0	9999	0	0	0	0	0
57	170	2	0	6.37	0	0	1	0	0	2	48	0	105.8	186	28	0	4.5	1	0	68	13.1	0	9999	0	0	0	0	0
57	171	3	0	10.3	0	0	1	0	0	2	48	0	105.8	186	28	0	4.5	1	0	68	13.1	0	9999	0	0	0	0	0
57	172	4	0	5.71	0	0	1	0	0	2	48	0	105.8	186	28	0	4.5	1	0	68	13.1	0	9999	0	0	0	0	0
57	174	6	0	5.77	0	0	1	0	0	2	48	0	105.8	186	28	0	4.5	1	0	68	13.1	0	9999	0	0	0	0	0
57	176	8	0	4.67	0	0	1	0	0	2	48	0	105.8	186	28	0	4.5	1	0	68	13.1	0	9999	0	0	0	0	0
57	180	0	738.96	0	1	1	1	12	42	1	48	0	105.8	186	28	0	4.5	1	0	68	13.1	0	9999	0	0	0	0	0
57	695.95	11.95	0	7.39	0	0	1	0	0	2	48	0	97.8	186	28	0	22.61	2	0	68	13.1	0	22.2	0	0	0	0	0
57	696	0	738.96	0	1	1	2	0	0	1	48	0	97.8	186	28	0	22.61	2	0	68	13.1	0	22.2	0	0	0	0	0
57	697.5	1.5	0	8.89	0	0	2	0	0	2	48	0	97.8	186	28	0	22.61	2	0	68	13.1	0	22.2	0	0	0	0	0
57	698	2	0	4.82	0	0	2	0	0	2	48	0	97.8	186	28	0	22.61	2	0	68	13.1	0	22.2	0	0	0	0	0
57	700	4	0	12.57	0	0	2	0	0	2	48	0	97.8	186	28	0	22.61	2	0	68	13.1	0	22.2	0	0	0	0	0
57	708	0	738.96	0	1	1	2	12	52	1	48	0	97.8	186	28	0	22.61	2	0	68	13.1	0	22.2	0	0	0	0	0
57	1343.95	11.95	0	3.37	0	0	2	0	0	2	48	0	96.1	186	28	0	19.55	2	0	68	13.1	0	14.9	0	0	0	0	0
57	1344	0	738.96	0	1	1	3	0	0	1	48	0	96.1	186	28	0	19.55	2	0	68	13.1	0	14.9	0	0	0	0	0
57	1345.5	1.5	0	7.57	0	0	3	0	0	2	48	0	96.1	186	28	0	19.55	2	0	68	13.1	0	14.9	0	0	0	0	0
57	1346	2	0	14.71	0	0	3	0	0	2	48	0	96.1	186	28	0	19.55	2	0	68	13.1	0	14.9	0	0	0	0	0
57	1348	4	0	4.52	0	0	3	0	0	2	48	0	96.1	186	28	0	19.55	2	0	68	13.1	0	14.9	0	0	0	0	0
57	1356	0	738.96	0	1	1	3	12	70	1	48	0	96.1	186	28	0	19.55	2	0	68	13.1	0	14.9	0	0	0	0	0
57	2207.95	11.95	0	4.33	0	0	3	0	0	2	48	0	95	186	28	0	17.71	2	0	68	13.1	0	8.5	0	0	0	0	0
57	2208	0	369.48	0	1	1	4	0	0	1	48	0	95	186	28	0	17.71	2	0	68	13.1	0	8.5	0	0	0	0	0
57	2209.5	1.5	0	6.5	0	0	4	0	0	2	48	0	95	186	28	0	17.71	2	0	68	13.1	0	8.5	0	0	0	0	0
57	2210	2	0	5.17	0	0	4	0	0	2	48	0	95	186	28	0	17.71	2	0	68	13.1	0	8.5	0	0	0	0	0
57	2212	4	0	1.44	0	0	4	0	0	2	48	0	95	186	28	0	17.71	2	0	68	13.1	0	8.5	0	0	0	0	0
58	0	0	738.96	0	1	1	1	12	9	1	39	1	72.45	162	28	1	75	4	0	46	0	0	0	0	0	0	0	0
58	119.95	11.95	0	1.4	0	0	1	0	0	2	39	1	72.45	162	28	1	75	4	0	46	0	0	20.9	0	0	0	0	0
58	120	0	738.96	0	1	1	1	0	0	1	39	1	72.45	162	28	1	75	4	0	46	0	0	20.9	0	0	0	0	0
58	120.5	0.5	0	7.73	0	0	1	0	0	2	39	1	72.45	162	28	1	75	4	0	46	0	0	20.9	0	0	0	0	0
58	121	1	0	10.03	0	0	1	0	0	2	39	1	72.45	162	28	1	75	4	0	46	0	0	20.9	0	0	0	0	0
58	121.5	1.5	0	4.59	0	0	1	0	0	2	39	1	72.45	162	28	1	75	4	0	46	0	0	20.9	0	0	0	0	0
58	122	2	0	2.01	0	0	1	0	0	2	39	1	72.45	162	28	1	75	4	0	46	0	0	20.9	0	0	0	0	0
58	123	3	0	1.39	0	0	1	0	0	2	39	1	72.45	162	28	1	75	4	0	46	0	0	20.9	0	0	0	0	0
58	124	4	0	1.5	0	0	1	0	0	2	39	1	72.45	162	28	1	75	4	0	46	0	0	20.9	0	0	0	0	0
58	126	6	0	2	0	0	1	0	0	2	39	1	72.45	162	28	1	75	4	0	46	0	0	20.9	0	0	0	0	0
58	128	8	0	1.37	0	0	1	0	0	2	39	1	72.45	162	28	1	75	4	0	46	0	0	20.9	0	0	0	0	0
58	131.95	11.95	0	5.38	0	0	1	0	0	2	39	1	72.45	162	28	1	75	4	0	46	0	0	20.9	0	0	0	0	0
58	132	0	738.96	0	1	1	1	12	44	1	39	1	72.45	162	28	1	75	4	0	46	0	0	20.9	0	0	0	0	0
58	671.95	11.95	0	1.22	0	0	1	0	0	2	39	1	69	162	26	1	64	4	1	46	0	0	25.5	0	1	1	0	0
58	672	0	554.22	0	1	1	2	0	0	1	39	1	69	162	26	1	64	4	1	46	0	0	25.5	0	1	1	0	0
58	673.5	1.5	0	0.94	0	0	2	0	0	2	39	1	69	162	26	1	64	4	1	46	0	0	25.5	0	1	1	0	0
58	674	2	0	1.25	0	0	2	0	0	2	39	1	69	162	26	1	64	4	1	46	0	0	25.5	0	1	1	0	0
58	676	4	0	5.35	0	0	2	0	0	2	39	1	69	162	26	1	64	4	1	46	0	0	25.5	0	1	1	0	0
58	684	0	554.22	0	1	1	2	12	80	1	39	1	69	162	26	1	64	4	1	46	0	0	25.5	0	1	1	0	0
58	1655.95	11.95	0	1.24	0	0	2	0	0	2	39	1	69	162	26	1	72	4	1	46	0	0	32	0	1	1	0	0
58	1656	0	461.85	0	1	1	3	0	0	1	39	1	69	162	26	1	72	4	1	46	0	0	32	0	1	1	0	0
58	1657.5	1.5	0	2.09	0	0	3	0	0	2	39	1	69	162	26	1	72	4	1	46	0	0	32	0	1	1	0	0
58	1658	2	0	5.63	0	0	3	0	0	2	39	1	69	162	26	1	72	4	1	46	0	0	32	0	1	1	0	0
58	1660	4	0	2.57	0	0	3	0	0	2	39	1	69	162	26	1	72	4	1	46	0	0	32	0	1	1	0	0
